# Supplementary material for: Evaluation and deployment of isotype-specific salivary antibody assays for detecting previous SARS-CoV-2 infection in children and adults
Source: Commun Med (Lond). 2023 Mar 15;3:37. doi: 10.1038/s43856-023-00264-2 (PMC10016188; doi:10.1038/s43856-023-00264-2)
Supplement: Supplementary file 1 — Supplementary Dataset 1 [file 43856_2023_264_MOESM1_ESM.xlsx]

## Sheet: Figure2abcdef
Saliva_ID	Donor	Dilution	Antigen	Secondary	Norm_OD
Thr_006	PCR confirmed	10	Spike	IgA	0.608889
Thr_009	PCR confirmed	10	Spike	IgA	0.56202
Thr_003	Pre-pandemic	10	Spike	IgA	0.385051
Thr_005	Pre-pandemic	10	Spike	IgA	0.233535
Thr_002	Pre-pandemic	10	Spike	IgA	0.113535
Thr_008	PCR confirmed	10	Spike	IgA	0.338586
Thr_010	PCR confirmed	10	Spike	IgA	0.38101
Thr_004	Pre-pandemic	10	Spike	IgA	0.136566
Thr_001	Pre-pandemic	10	Spike	IgA	0.250505
Thr_059	Pre-pandemic	10	Spike	IgA	0.281149
Thr_050	PCR confirmed	10	Spike	IgA	0.240441
Thr_060	Pre-pandemic	10	Spike	IgA	0.177287
Thr_051	PCR confirmed	10	Spike	IgA	0.178429
Thr_061	Pre-pandemic	10	Spike	IgA	0.192505
Thr_052	PCR confirmed	10	Spike	IgA	0.183375
Thr_062	Pre-pandemic	10	Spike	IgA	0.159787
Thr_053	PCR confirmed	10	Spike	IgA	0.456915
Thr_063	Pre-pandemic	10	Spike	IgA	0.023968
Thr_054	PCR confirmed	10	Spike	IgA	0.250713
Thr_064	Pre-pandemic	10	Spike	IgA	0.157885
Thr_055	PCR confirmed	10	Spike	IgA	0.303595
Thr_065	Pre-pandemic	10	Spike	IgA	0.286856
Thr_056	PCR confirmed	10	Spike	IgA	0.18794
Thr_066	Pre-pandemic	10	Spike	IgA	0.0703823
Thr_057	PCR confirmed	10	Spike	IgA	0.873122
Thr_067	Pre-pandemic	10	Spike	IgA	0.0121742
Thr_058	Pre-pandemic	10	Spike	IgA	0.375499
Thr_068	PCR confirmed	10	Spike	IgA	0.613404
Thr_078	Pre-pandemic	10	Spike	IgA	0.307584
Thr_069	PCR confirmed	10	Spike	IgA	0.411993
Thr_079	Pre-pandemic	10	Spike	IgA	0.142504
Thr_070	PCR confirmed	10	Spike	IgA	0.714991
Thr_080	Pre-pandemic	10	Spike	IgA	0.240564
Thr_071	PCR confirmed	10	Spike	IgA	0.249735
Thr_081	Pre-pandemic	10	Spike	IgA	0.147795
Thr_072	PCR confirmed	10	Spike	IgA	0.123104
Thr_082	Pre-pandemic	10	Spike	IgA	0.160141
Thr_073	PCR confirmed	10	Spike	IgA	0.514286
Thr_083	Pre-pandemic	10	Spike	IgA	0.0550265
Thr_074	PCR confirmed	10	Spike	IgA	0.517813
Thr_084	Pre-pandemic	10	Spike	IgA	0.0388007
Thr_075	PCR confirmed	10	Spike	IgA	0.42963
Thr_085	Pre-pandemic	10	Spike	IgA	0.0511464
Thr_076	PCR confirmed	10	Spike	IgA	1.04268
Thr_086	Pre-pandemic	10	Spike	IgA	0.0779541
Thr_077	Pre-pandemic	10	Spike	IgA	0.0952381
Thr_087	PCR confirmed	10	Spike	IgA	0.181948
Thr_097	Pre-pandemic	10	Spike	IgA	0.106222
Thr_098	Pre-pandemic	10	Spike	IgA	0.102538
Thr_089	PCR confirmed	10	Spike	IgA	0.421408
Thr_099	Pre-pandemic	10	Spike	IgA	0.19955
Thr_090	PCR confirmed	10	Spike	IgA	0.273639
Thr_100	Pre-pandemic	10	Spike	IgA	0.0710192
Thr_101	Pre-pandemic	10	Spike	IgA	0.0530086
Thr_092	Pre-pandemic	10	Spike	IgA	0.0386819
Thr_102	Pre-pandemic	10	Spike	IgA	0.0706099
Thr_093	Pre-pandemic	10	Spike	IgA	0.0972165
Thr_103	Pre-pandemic	10	Spike	IgA	0.0857552
Thr_094	Pre-pandemic	10	Spike	IgA	0.0927139
Thr_104	Pre-pandemic	10	Spike	IgA	0.0366353
Thr_095	Pre-pandemic	10	Spike	IgA	0.0517806
Thr_096	Pre-pandemic	10	Spike	IgA	0.0419566
Thr_116	Pre-pandemic	10	Spike	IgA	0.0826647
Thr_107	PCR confirmed	10	Spike	IgA	0.117746
Thr_117	Pre-pandemic	10	Spike	IgA	0.0852771
Thr_108	PCR confirmed	10	Spike	IgA	0.338683
Thr_118	Pre-pandemic	10	Spike	IgA	0.033775
Thr_109	PCR confirmed	10	Spike	IgA	0.208061
Thr_119	Pre-pandemic	10	Spike	IgA	0.108789
Thr_110	PCR confirmed	10	Spike	IgA	0.219631
Thr_120	Pre-pandemic	10	Spike	IgA	0.0569136
Thr_111	Pre-pandemic	10	Spike	IgA	0.0487031
Thr_121	Pre-pandemic	10	Spike	IgA	0.133047
Thr_112	Pre-pandemic	10	Spike	IgA	0.0300429
Thr_122	Pre-pandemic	10	Spike	IgA	0.0584064
Thr_113	Pre-pandemic	10	Spike	IgA	0.0707221
Thr_123	Pre-pandemic	10	Spike	IgA	0.0457175
Thr_114	Pre-pandemic	10	Spike	IgA	0.0580332
Thr_124	Pre-pandemic	10	Spike	IgA	0.0602724
Thr_115	Pre-pandemic	10	Spike	IgA	0.103191
Thr_135	Pre-pandemic	10	Spike	IgA	0.0321144
Thr_126	PCR confirmed	10	Spike	IgA	0.394515
Thr_136	Pre-pandemic	10	Spike	IgA	0.0189873
Thr_127	PCR confirmed	10	Spike	IgA	0.280122
Thr_137	Pre-pandemic	10	Spike	IgA	0.160572
Thr_128	PCR confirmed	10	Spike	IgA	0.147914
Thr_138	Pre-pandemic	10	Spike	IgA	0.0307079
Thr_129	Pre-pandemic	10	Spike	IgA	0.0925926
Thr_139	Pre-pandemic	10	Spike	IgA	0.0644632
Thr_140	Pre-pandemic	10	Spike	IgA	0.0593061
Thr_132	Pre-pandemic	10	Spike	IgA	0.254805
Thr_133	Pre-pandemic	10	Spike	IgA	0.0954055
Thr_143	Pre-pandemic	10	Spike	IgA	0.056962
Thr_134	Pre-pandemic	10	Spike	IgA	0.067745
Thr_144	PCR confirmed	10	Spike	IgA	0.27718
Thr_105	Pre-pandemic	10	Spike	IgA	0.0162509
Thr_149	Pre-pandemic	10	Spike	IgA	0.147631
Thr_150	Pre-pandemic	10	Spike	IgA	0.23827
Thr_151	Pre-pandemic	10	Spike	IgA	0.27718
Thr_152	Pre-pandemic	10	Spike	IgA	0.013962
Thr_030	PCR confirmed	10	Spike	IgA	0.131564
Thr_040	Pre-pandemic	10	Spike	IgA	0.149644
Thr_031	PCR confirmed	10	Spike	IgA	0.319677
Thr_041	Pre-pandemic	10	Spike	IgA	0.125793
Thr_042	Pre-pandemic	10	Spike	IgA	0.1181
Thr_033	PCR confirmed	10	Spike	IgA	0.400077
Thr_043	Pre-pandemic	10	Spike	IgA	0.090402
Thr_034	PCR confirmed	10	Spike	IgA	0.135795
Thr_044	Pre-pandemic	10	Spike	IgA	0.0800154
Thr_035	PCR confirmed	10	Spike	IgA	0.419311
Thr_045	Pre-pandemic	10	Spike	IgA	0.0607809
Thr_036	PCR confirmed	10	Spike	IgA	0.124639
Thr_046	Pre-pandemic	10	Spike	IgA	0.0607809
Thr_047	Pre-pandemic	10	Spike	IgA	0.044624
Thr_048	Pre-pandemic	10	Spike	IgA	0.0896326
Thr_039	Pre-pandemic	10	Spike	IgA	0.174649
Thr_153	PCR confirmed	10	Spike	IgA	0.581014
Thr_163	Pre-pandemic	10	Spike	IgA	0.0671011
Thr_164	Pre-pandemic	10	Spike	IgA	0.0484325
Thr_155	Pre-pandemic	10	Spike	IgA	0.13931
Thr_165	Pre-pandemic	10	Spike	IgA	0.140719
Thr_156	Pre-pandemic	10	Spike	IgA	0.101973
Thr_166	Pre-pandemic	10	Spike	IgA	0.0501937
Thr_157	Pre-pandemic	10	Spike	IgA	0.0914054
Thr_167	Pre-pandemic	10	Spike	IgA	0.0255372
Thr_158	Pre-pandemic	10	Spike	IgA	0.0156745
Thr_130	Pre-pandemic	10	Spike	IgA	0.243219
Thr_159	Pre-pandemic	10	Spike	IgA	0.0811906
Thr_131	Pre-pandemic	10	Spike	IgA	0.319655
Thr_160	Pre-pandemic	10	Spike	IgA	0.0339908
Thr_147	PCR confirmed	10	Spike	IgA	0.384114
Thr_161	Pre-pandemic	10	Spike	IgA	0.0290595
Thr_148	Pre-pandemic	10	Spike	IgA	0.44012
Thr_162	Pre-pandemic	10	Spike	IgA	-0.00123283
Thr_172	Pre-pandemic	10	Spike	IgA	0.0262707
Thr_182	Pre-pandemic	10	Spike	IgA	0.0536836
Thr_173	Pre-pandemic	10	Spike	IgA	0.0571102
Thr_183	Pre-pandemic	10	Spike	IgA	0.0788121
Thr_174	Pre-pandemic	10	Spike	IgA	0.0494955
Thr_184	Pre-pandemic	10	Spike	IgA	0.0255092
Thr_175	Pre-pandemic	10	Spike	IgA	0.0635827
Thr_185	Pre-pandemic	10	Spike	IgA	0.0220826
Thr_176	Pre-pandemic	10	Spike	IgA	0.0601561
Thr_186	Pre-pandemic	10	Spike	IgA	0.112317
Thr_177	Pre-pandemic	10	Spike	IgA	0.0293166
Thr_178	Pre-pandemic	10	Spike	IgA	0.114982
Thr_179	Pre-pandemic	10	Spike	IgA	0.0323625
Thr_106	PCR confirmed	10	Spike	IgA	0.339235
Thr_180	Pre-pandemic	10	Spike	IgA	0.148867
Thr_145	PCR confirmed	10	Spike	IgA	0.320959
Thr_181	Pre-pandemic	10	Spike	IgA	0.0906149
Thr_006	PCR confirmed	10	N-protein	IgA	0.394097
Thr_009	PCR confirmed	10	N-protein	IgA	0.144989
Thr_003	Pre-pandemic	10	N-protein	IgA	0.538761
Thr_005	Pre-pandemic	10	N-protein	IgA	0.484917
Thr_002	Pre-pandemic	10	N-protein	IgA	0.111255
Thr_008	PCR confirmed	10	N-protein	IgA	0.139799
Thr_010	PCR confirmed	10	N-protein	IgA	0.340902
Thr_004	Pre-pandemic	10	N-protein	IgA	0.191048
Thr_001	Pre-pandemic	10	N-protein	IgA	0.36685
Thr_059	Pre-pandemic	10	N-protein	IgA	0.33539
Thr_050	PCR confirmed	10	N-protein	IgA	0.247092
Thr_060	Pre-pandemic	10	N-protein	IgA	0.151199
Thr_051	PCR confirmed	10	N-protein	IgA	0.145977
Thr_061	Pre-pandemic	10	N-protein	IgA	1.27249
Thr_052	PCR confirmed	10	N-protein	IgA	0.104676
Thr_062	Pre-pandemic	10	N-protein	IgA	0.202943
Thr_053	PCR confirmed	10	N-protein	IgA	0.230002
Thr_063	Pre-pandemic	10	N-protein	IgA	0.0135296
Thr_054	PCR confirmed	10	N-protein	IgA	0.112272
Thr_064	Pre-pandemic	10	N-protein	IgA	0.0666983
Thr_055	PCR confirmed	10	N-protein	IgA	0.197247
Thr_065	Pre-pandemic	10	N-protein	IgA	0.127463
Thr_056	PCR confirmed	10	N-protein	IgA	0.117019
Thr_066	Pre-pandemic	10	N-protein	IgA	0.0614764
Thr_057	PCR confirmed	10	N-protein	IgA	0.286019
Thr_067	Pre-pandemic	10	N-protein	IgA	0.04676
Thr_058	Pre-pandemic	10	N-protein	IgA	0.383812
Thr_068	PCR confirmed	10	N-protein	IgA	0.694493
Thr_078	Pre-pandemic	10	N-protein	IgA	0.382507
Thr_069	PCR confirmed	10	N-protein	IgA	0.183653
Thr_079	Pre-pandemic	10	N-protein	IgA	0.406429
Thr_070	PCR confirmed	10	N-protein	IgA	0.378021
Thr_080	Pre-pandemic	10	N-protein	IgA	0.409918
Thr_071	PCR confirmed	10	N-protein	IgA	0.127835
Thr_081	Pre-pandemic	10	N-protein	IgA	0.0784949
Thr_072	PCR confirmed	10	N-protein	IgA	0.147271
Thr_082	Pre-pandemic	10	N-protein	IgA	0.158236
Thr_073	PCR confirmed	10	N-protein	IgA	0.195614
Thr_083	Pre-pandemic	10	N-protein	IgA	0.0236731
Thr_074	PCR confirmed	10	N-protein	IgA	0.575878
Thr_084	Pre-pandemic	10	N-protein	IgA	0.0769998
Thr_075	PCR confirmed	10	N-protein	IgA	0.174682
Thr_085	Pre-pandemic	10	N-protein	IgA	0.0386245
Thr_076	PCR confirmed	10	N-protein	IgA	0.849988
Thr_086	Pre-pandemic	10	N-protein	IgA	0.476202
Thr_077	Pre-pandemic	10	N-protein	IgA	0.122352
Thr_087	PCR confirmed	10	N-protein	IgA	0.147899
Thr_097	Pre-pandemic	10	N-protein	IgA	0.255053
Thr_098	Pre-pandemic	10	N-protein	IgA	0.162015
Thr_089	PCR confirmed	10	N-protein	IgA	0.24992
Thr_099	Pre-pandemic	10	N-protein	IgA	0.1094
Thr_090	PCR confirmed	10	N-protein	IgA	0.23452
Thr_100	Pre-pandemic	10	N-protein	IgA	0.0830927
Thr_101	Pre-pandemic	10	N-protein	IgA	0.0837344
Thr_092	Pre-pandemic	10	N-protein	IgA	0.106833
Thr_102	Pre-pandemic	10	N-protein	IgA	0.168431
Thr_093	Pre-pandemic	10	N-protein	IgA	0.0555021
Thr_103	Pre-pandemic	10	N-protein	IgA	0.228104
Thr_094	Pre-pandemic	10	N-protein	IgA	0.0882259
Thr_104	Pre-pandemic	10	N-protein	IgA	0.0940006
Thr_095	Pre-pandemic	10	N-protein	IgA	0.0272698
Thr_096	Pre-pandemic	10	N-protein	IgA	0.0683349
Thr_116	Pre-pandemic	10	N-protein	IgA	0.070924
Thr_107	PCR confirmed	10	N-protein	IgA	0.0618819
Thr_117	Pre-pandemic	10	N-protein	IgA	0.0822266
Thr_108	PCR confirmed	10	N-protein	IgA	0.194688
Thr_118	Pre-pandemic	10	N-protein	IgA	0.0562306
Thr_109	PCR confirmed	10	N-protein	IgA	0.373269
Thr_119	Pre-pandemic	10	N-protein	IgA	0.070924
Thr_110	PCR confirmed	10	N-protein	IgA	0.134784
Thr_120	Pre-pandemic	10	N-protein	IgA	0.0307997
Thr_111	Pre-pandemic	10	N-protein	IgA	0.0387115
Thr_121	Pre-pandemic	10	N-protein	IgA	0.141565
Thr_112	Pre-pandemic	10	N-protein	IgA	0.0206273
Thr_122	Pre-pandemic	10	N-protein	IgA	0.0251483
Thr_113	Pre-pandemic	10	N-protein	IgA	0.0505793
Thr_123	Pre-pandemic	10	N-protein	IgA	0.0647075
Thr_114	Pre-pandemic	10	N-protein	IgA	0.179994
Thr_124	Pre-pandemic	10	N-protein	IgA	0.360836
Thr_115	Pre-pandemic	10	N-protein	IgA	0.0873128
Thr_135	Pre-pandemic	10	N-protein	IgA	0.0645973
Thr_126	PCR confirmed	10	N-protein	IgA	0.300615
Thr_136	Pre-pandemic	10	N-protein	IgA	0.0405481
Thr_127	PCR confirmed	10	N-protein	IgA	0.154083
Thr_137	Pre-pandemic	10	N-protein	IgA	0.0645973
Thr_128	PCR confirmed	10	N-protein	IgA	0.268177
Thr_138	Pre-pandemic	10	N-protein	IgA	0.0327181
Thr_129	Pre-pandemic	10	N-protein	IgA	0.104306
Thr_139	Pre-pandemic	10	N-protein	IgA	0.110459
Thr_140	Pre-pandemic	10	N-protein	IgA	0.0869687
Thr_132	Pre-pandemic	10	N-protein	IgA	0.307327
Thr_133	Pre-pandemic	10	N-protein	IgA	0.125
Thr_143	Pre-pandemic	10	N-protein	IgA	0.147931
Thr_134	Pre-pandemic	10	N-protein	IgA	0.649049
Thr_144	PCR confirmed	10	N-protein	IgA	0.238943
Thr_105	Pre-pandemic	10	N-protein	IgA	0.0700747
Thr_149	Pre-pandemic	10	N-protein	IgA	0.151063
Thr_150	Pre-pandemic	10	N-protein	IgA	0.172889
Thr_151	Pre-pandemic	10	N-protein	IgA	0.0959219
Thr_152	Pre-pandemic	10	N-protein	IgA	0.0448018
Thr_030	PCR confirmed	10	N-protein	IgA	0.0759097
Thr_040	Pre-pandemic	10	N-protein	IgA	0.29611
Thr_031	PCR confirmed	10	N-protein	IgA	0.353199
Thr_041	Pre-pandemic	10	N-protein	IgA	0.213927
Thr_042	Pre-pandemic	10	N-protein	IgA	0.142409
Thr_033	PCR confirmed	10	N-protein	IgA	0.149937
Thr_043	Pre-pandemic	10	N-protein	IgA	0.12798
Thr_034	PCR confirmed	10	N-protein	IgA	0.143664
Thr_044	Pre-pandemic	10	N-protein	IgA	0.119197
Thr_035	PCR confirmed	10	N-protein	IgA	0.390213
Thr_045	Pre-pandemic	10	N-protein	IgA	0.134881
Thr_036	PCR confirmed	10	N-protein	IgA	0.135508
Thr_046	Pre-pandemic	10	N-protein	IgA	0.133626
Thr_047	Pre-pandemic	10	N-protein	IgA	0.232748
Thr_048	Pre-pandemic	10	N-protein	IgA	0.0972396
Thr_039	Pre-pandemic	10	N-protein	IgA	0.438519
Thr_006	PCR confirmed	10	RBD	IgA	1.15692
Thr_009	PCR confirmed	10	RBD	IgA	1.19829
Thr_003	Pre-pandemic	10	RBD	IgA	0.942939
Thr_005	Pre-pandemic	10	RBD	IgA	1.19544
Thr_002	Pre-pandemic	10	RBD	IgA	0.380171
Thr_008	PCR confirmed	10	RBD	IgA	0.511412
Thr_010	PCR confirmed	10	RBD	IgA	1.17118
Thr_004	Pre-pandemic	10	RBD	IgA	0.274608
Thr_001	Pre-pandemic	10	RBD	IgA	0.9301
Thr_059	Pre-pandemic	10	RBD	IgA	1.08326
Thr_050	PCR confirmed	10	RBD	IgA	0.471674
Thr_060	Pre-pandemic	10	RBD	IgA	0.574961
Thr_051	PCR confirmed	10	RBD	IgA	0.47543
Thr_061	Pre-pandemic	10	RBD	IgA	1.44069
Thr_052	PCR confirmed	10	RBD	IgA	0.407825
Thr_062	Pre-pandemic	10	RBD	IgA	0.628795
Thr_053	PCR confirmed	10	RBD	IgA	0.451643
Thr_063	Pre-pandemic	10	RBD	IgA	0.0503912
Thr_054	PCR confirmed	10	RBD	IgA	0.599374
Thr_064	Pre-pandemic	10	RBD	IgA	0.285759
Thr_055	PCR confirmed	10	RBD	IgA	0.574335
Thr_065	Pre-pandemic	10	RBD	IgA	0.618779
Thr_056	PCR confirmed	10	RBD	IgA	0.325822
Thr_066	Pre-pandemic	10	RBD	IgA	0.355243
Thr_057	PCR confirmed	10	RBD	IgA	0.767762
Thr_067	Pre-pandemic	10	RBD	IgA	0.146792
Thr_058	Pre-pandemic	10	RBD	IgA	0.666354
Thr_068	PCR confirmed	10	RBD	IgA	1.01109
Thr_078	Pre-pandemic	10	RBD	IgA	1.60154
Thr_069	PCR confirmed	10	RBD	IgA	0.40339
Thr_079	Pre-pandemic	10	RBD	IgA	0.418798
Thr_070	PCR confirmed	10	RBD	IgA	1.13621
Thr_080	Pre-pandemic	10	RBD	IgA	0.515562
Thr_071	PCR confirmed	10	RBD	IgA	0.246225
Thr_081	Pre-pandemic	10	RBD	IgA	0.264715
Thr_072	PCR confirmed	10	RBD	IgA	0.373806
Thr_082	Pre-pandemic	10	RBD	IgA	0.323883
Thr_073	PCR confirmed	10	RBD	IgA	0.482897
Thr_083	Pre-pandemic	10	RBD	IgA	0.0508475
Thr_074	PCR confirmed	10	RBD	IgA	1.24468
Thr_084	Pre-pandemic	10	RBD	IgA	0.135285
Thr_075	PCR confirmed	10	RBD	IgA	0.447149
Thr_085	Pre-pandemic	10	RBD	IgA	0.100154
Thr_076	PCR confirmed	10	RBD	IgA	0.728197
Thr_086	Pre-pandemic	10	RBD	IgA	0.21849
Thr_077	Pre-pandemic	10	RBD	IgA	0.449615
Thr_087	PCR confirmed	10	RBD	IgA	0.427139
Thr_097	Pre-pandemic	10	RBD	IgA	0.311497
Thr_098	Pre-pandemic	10	RBD	IgA	0.11631
Thr_089	PCR confirmed	10	RBD	IgA	1.12634
Thr_099	Pre-pandemic	10	RBD	IgA	0.437166
Thr_090	PCR confirmed	10	RBD	IgA	0.391043
Thr_100	Pre-pandemic	10	RBD	IgA	0.280749
Thr_101	Pre-pandemic	10	RBD	IgA	0.209225
Thr_092	Pre-pandemic	10	RBD	IgA	0.230615
Thr_102	Pre-pandemic	10	RBD	IgA	0.285428
Thr_093	Pre-pandemic	10	RBD	IgA	0.0668449
Thr_103	Pre-pandemic	10	RBD	IgA	0.323529
Thr_094	Pre-pandemic	10	RBD	IgA	0.129679
Thr_104	Pre-pandemic	10	RBD	IgA	0.150401
Thr_095	Pre-pandemic	10	RBD	IgA	0.0508021
Thr_096	Pre-pandemic	10	RBD	IgA	0.0868984
Thr_116	Pre-pandemic	10	RBD	IgA	0.222222
Thr_107	PCR confirmed	10	RBD	IgA	0.0864553
Thr_117	Pre-pandemic	10	RBD	IgA	0.115274
Thr_108	PCR confirmed	10	RBD	IgA	0.809478
Thr_118	Pre-pandemic	10	RBD	IgA	0.0979827
Thr_109	PCR confirmed	10	RBD	IgA	0.31316
Thr_119	Pre-pandemic	10	RBD	IgA	0.418828
Thr_110	PCR confirmed	10	RBD	IgA	0.451489
Thr_120	Pre-pandemic	10	RBD	IgA	0.0742875
Thr_111	Pre-pandemic	10	RBD	IgA	0.103106
Thr_121	Pre-pandemic	10	RBD	IgA	0.237592
Thr_112	Pre-pandemic	10	RBD	IgA	0.128082
Thr_122	Pre-pandemic	10	RBD	IgA	0.0416266
Thr_113	Pre-pandemic	10	RBD	IgA	0.169068
Thr_123	Pre-pandemic	10	RBD	IgA	0.349023
Thr_114	Pre-pandemic	10	RBD	IgA	0.193404
Thr_124	Pre-pandemic	10	RBD	IgA	0.414986
Thr_115	Pre-pandemic	10	RBD	IgA	0.224784
Thr_030	PCR confirmed	10	RBD	IgA	0.264474
Thr_040	Pre-pandemic	10	RBD	IgA	0.748684
Thr_031	PCR confirmed	10	RBD	IgA	0.856579
Thr_041	Pre-pandemic	10	RBD	IgA	0.369079
Thr_042	Pre-pandemic	10	RBD	IgA	1.2875
Thr_033	PCR confirmed	10	RBD	IgA	0.497368
Thr_043	Pre-pandemic	10	RBD	IgA	0.314474
Thr_034	PCR confirmed	10	RBD	IgA	0.288158
Thr_044	Pre-pandemic	10	RBD	IgA	0.365132
Thr_035	PCR confirmed	10	RBD	IgA	0.534868
Thr_045	Pre-pandemic	10	RBD	IgA	0.294737
Thr_036	PCR confirmed	10	RBD	IgA	0.288158
Thr_046	Pre-pandemic	10	RBD	IgA	0.244737
Thr_047	Pre-pandemic	10	RBD	IgA	0.0940789
Thr_048	Pre-pandemic	10	RBD	IgA	0.186184
Thr_039	Pre-pandemic	10	RBD	IgA	0.688816
VAL_001	Pre-pandemic	10	Spike	IgA	0.0920936
VAL_011	Pre-pandemic	10	Spike	IgA	0.0651502
VAL_021	Pre-pandemic	10	Spike	IgA	0.0870141
VAL_030	Pre-pandemic	10	Spike	IgA	0.127871
VAL_002	Pre-pandemic	10	Spike	IgA	0.0457155
VAL_012	PCR confirmed	10	Spike	IgA	0.0742049
VAL_022	Pre-pandemic	10	Spike	IgA	0.519876
VAL_031	Pre-pandemic	10	Spike	IgA	0.0236307
VAL_003	PCR confirmed	10	Spike	IgA	0.954505
VAL_013	Pre-pandemic	10	Spike	IgA	0.0187721
VAL_023	PCR confirmed	10	Spike	IgA	0.418949
VAL_032	Pre-pandemic	10	Spike	IgA	0.0415194
VAL_004	Pre-pandemic	10	Spike	IgA	0.0870141
VAL_014	PCR confirmed	10	Spike	IgA	0.262809
VAL_024	PCR confirmed	10	Spike	IgA	0.313604
VAL_033	Pre-pandemic	10	Spike	IgA	0.0987191
VAL_005	Pre-pandemic	10	Spike	IgA	0.364399
VAL_015	PCR confirmed	10	Spike	IgA	0.146643
VAL_034	PCR confirmed	10	Spike	IgA	0.752208
VAL_016	Pre-pandemic	10	Spike	IgA	0.030477
VAL_026	Pre-pandemic	10	Spike	IgA	0.11727
VAL_035	Pre-pandemic	10	Spike	IgA	0.266564
VAL_007	PCR confirmed	10	Spike	IgA	0.271643
VAL_017	Pre-pandemic	10	Spike	IgA	0.288207
VAL_027	Pre-pandemic	10	Spike	IgA	0.0200972
VAL_036	Pre-pandemic	10	Spike	IgA	0.342756
VAL_008	PCR confirmed	10	Spike	IgA	0.342314
VAL_018	Pre-pandemic	10	Spike	IgA	0.14311
VAL_028	Pre-pandemic	10	Spike	IgA	0.0618375
VAL_037	Pre-pandemic	10	Spike	IgA	0.0518993
VAL_009	PCR confirmed	10	Spike	IgA	0.252871
VAL_019	PCR confirmed	10	Spike	IgA	0.22659
VAL_029	Pre-pandemic	10	Spike	IgA	0.126325
VAL_038	Pre-pandemic	10	Spike	IgA	0.0733216
VAL_010	Pre-pandemic	10	Spike	IgA	0.032023
VAL_020	Pre-pandemic	10	Spike	IgA	0.220627
VAL_039	Pre-pandemic	10	Spike	IgA	0.0433615
VAL_049	Pre-pandemic	10	Spike	IgA	0.304682
VAL_068	PCR confirmed	10	Spike	IgA	0.361282
VAL_040	Pre-pandemic	10	Spike	IgA	0.125288
VAL_050	Pre-pandemic	10	Spike	IgA	0.0784728
VAL_069	Pre-pandemic	10	Spike	IgA	0.119532
VAL_041	PCR confirmed	10	Spike	IgA	0.136032
VAL_051	Pre-pandemic	10	Spike	IgA	0.0579432
VAL_070	Pre-pandemic	10	Spike	IgA	0.0188028
VAL_042	Pre-pandemic	10	Spike	IgA	0.344206
VAL_052	Pre-pandemic	10	Spike	IgA	0.0387567
VAL_071	Pre-pandemic	10	Spike	IgA	0.346316
VAL_043	Pre-pandemic	10	Spike	IgA	0.159632
VAL_053	PCR confirmed	10	Spike	IgA	0.53396
VAL_072	PCR confirmed	10	Spike	IgA	0.300077
VAL_044	Pre-pandemic	10	Spike	IgA	0.0544896
VAL_054	PCR confirmed	10	Spike	IgA	0.445127
VAL_073	Pre-pandemic	10	Spike	IgA	0.222947
VAL_045	PCR confirmed	10	Spike	IgA	0.398695
VAL_074	PCR confirmed	10	Spike	IgA	0.482732
VAL_046	PCR confirmed	10	Spike	IgA	0.274942
VAL_056	PCR confirmed	10	Spike	IgA	0.424981
VAL_075	Pre-pandemic	10	Spike	IgA	0.363776
VAL_047	PCR confirmed	10	Spike	IgA	0.436301
VAL_057	Pre-pandemic	10	Spike	IgA	0.0698388
VAL_076	Pre-pandemic	10	Spike	IgA	0.296623
VAL_048	Pre-pandemic	10	Spike	IgA	0.0631236
VAL_058	Pre-pandemic	10	Spike	IgA	0.0287797
VAL_077	Pre-pandemic	10	Spike	IgA	0.0279308
VAL_087	PCR confirmed	10	Spike	IgA	0.199696
VAL_097	PCR confirmed	10	Spike	IgA	0.775223
VAL_088	Pre-pandemic	10	Spike	IgA	0.0266008
VAL_098	Pre-pandemic	10	Spike	IgA	0.0579517
VAL_107	PCR confirmed	10	Spike	IgA	0.130724
VAL_089	Pre-pandemic	10	Spike	IgA	0.0399012
VAL_099	Pre-pandemic	10	Spike	IgA	0.0891127
VAL_090	Pre-pandemic	10	Spike	IgA	0.0799924
VAL_100	Pre-pandemic	10	Spike	IgA	0.0549116
VAL_109	PCR confirmed	10	Spike	IgA	0.33878
VAL_091	PCR confirmed	10	Spike	IgA	0.309709
VAL_101	PCR confirmed	10	Spike	IgA	0.139274
VAL_110	PCR confirmed	10	Spike	IgA	0.462094
VAL_092	Pre-pandemic	10	Spike	IgA	0.0547216
VAL_102	PCR confirmed	10	Spike	IgA	0.159225
VAL_111	Pre-pandemic	10	Spike	IgA	0.0891127
VAL_093	Pre-pandemic	10	Spike	IgA	0.123314
VAL_103	Pre-pandemic	10	Spike	IgA	0.0307809
VAL_112	Pre-pandemic	10	Spike	IgA	0.0467414
VAL_084	Pre-pandemic	10	Spike	IgA	0.0241307
VAL_094	Pre-pandemic	10	Spike	IgA	0.0273608
VAL_104	Pre-pandemic	10	Spike	IgA	0.233707
VAL_113	PCR confirmed	10	Spike	IgA	0.215276
VAL_095	Pre-pandemic	10	Spike	IgA	0.0304009
VAL_105	PCR confirmed	10	Spike	IgA	0.0737222
VAL_114	PCR confirmed	10	Spike	IgA	0.197606
VAL_096	Pre-pandemic	10	Spike	IgA	0.211096
VAL_115	Pre-pandemic	10	Spike	IgA	0.0722789
VAL_127	PCR confirmed	10	Spike	IgA	0.36182
VAL_138	PCR confirmed	10	Spike	IgA	0.292304
VAL_123	Pre-pandemic	10	Spike	IgA	0.422619
VAL_116	Pre-pandemic	10	Spike	IgA	0.188988
VAL_128	Pre-pandemic	10	Spike	IgA	0.0535714
VAL_139	PCR confirmed	10	Spike	IgA	0.274235
VAL_129	Pre-pandemic	10	Spike	IgA	0.0391156
VAL_140	Pre-pandemic	10	Spike	IgA	0.0469813
VAL_131	Pre-pandemic	10	Spike	IgA	0.410289
VAL_141	Pre-pandemic	10	Spike	IgA	0.0669643
VAL_142	Pre-pandemic	10	Spike	IgA	0.301871
VAL_119	Pre-pandemic	10	Spike	IgA	0.0705782
VAL_132	Pre-pandemic	10	Spike	IgA	0.195153
VAL_143	Pre-pandemic	10	Spike	IgA	0.0990646
VAL_148	Pre-pandemic	10	Spike	IgA	0.0909864
VAL_120	Pre-pandemic	10	Spike	IgA	0.0431548
VAL_133	PCR confirmed	10	Spike	IgA	0.3429
VAL_144	Pre-pandemic	10	Spike	IgA	0.098852
VAL_151	Pre-pandemic	10	Spike	IgA	0.100128
VAL_121	Pre-pandemic	10	Spike	IgA	0.0965136
VAL_134	PCR confirmed	10	Spike	IgA	0.297832
VAL_145	Pre-pandemic	10	Spike	IgA	0.136692
VAL_156	Pre-pandemic	10	Spike	IgA	0.0714286
VAL_122	Pre-pandemic	10	Spike	IgA	0.0548469
VAL_135	Pre-pandemic	10	Spike	IgA	0.00680272
VAL_146	Pre-pandemic	10	Spike	IgA	0.0357143
VAL_125	PCR confirmed	10	Spike	IgA	1.00149
VAL_136	Pre-pandemic	10	Spike	IgA	0.0246599
VAL_147	Pre-pandemic	10	Spike	IgA	0.0514456
VAL_006	Pre-pandemic	10	Spike	IgA	0.0233844
VAL_126	Pre-pandemic	10	Spike	IgA	0.102041
VAL_025	Pre-pandemic	10	Spike	IgA	0.0494647
VAL_062	Pre-pandemic	10	Spike	IgA	0.0304069
VAL_082	PCR confirmed	10	Spike	IgA	0.429122
VAL_055	Pre-pandemic	10	Spike	IgA	0.0426124
VAL_063	PCR confirmed	10	Spike	IgA	0.0794433
VAL_078	Pre-pandemic	10	Spike	IgA	0.0301927
VAL_083	Pre-pandemic	10	Spike	IgA	0.231478
VAL_059	Pre-pandemic	10	Spike	IgA	0.0415418
VAL_064	PCR confirmed	10	Spike	IgA	0.132762
VAL_079	Pre-pandemic	10	Spike	IgA	0.20257
VAL_060	Pre-pandemic	10	Spike	IgA	0.12591
VAL_065	PCR confirmed	10	Spike	IgA	0.214989
VAL_080	Pre-pandemic	10	Spike	IgA	0.0578158
VAL_085	Pre-pandemic	10	Spike	IgA	0.0366167
VAL_061	Pre-pandemic	10	Spike	IgA	0.0226981
VAL_067	Pre-pandemic	10	Spike	IgA	0.0430407
VAL_081	Pre-pandemic	10	Spike	IgA	0.296574
VAL_086	Pre-pandemic	10	Spike	IgA	0.0404711
VAL_106	Pre-pandemic	10	Spike	IgA	0.0473233
VAL_157	Pre-pandemic	10	Spike	IgA	0.0948608
VAL_152	PCR confirmed	10	Spike	IgA	0.909208
VAL_158	Pre-pandemic	10	Spike	IgA	0.0445396
VAL_108	Pre-pandemic	10	Spike	IgA	0.108994
VAL_117	Pre-pandemic	10	Spike	IgA	0.253747
VAL_153	PCR confirmed	10	Spike	IgA	0.4
VAL_159	Pre-pandemic	10	Spike	IgA	0.0672377
VAL_137	Pre-pandemic	10	Spike	IgA	0.198929
VAL_118	PCR confirmed	10	Spike	IgA	0.143041
VAL_154	Pre-pandemic	10	Spike	IgA	0.0723769
VAL_160	Pre-pandemic	10	Spike	IgA	0.0762313
VAL_124	Pre-pandemic	10	Spike	IgA	0.337473
VAL_149	Pre-pandemic	10	Spike	IgA	0.0314775
VAL_155	Pre-pandemic	10	Spike	IgA	0.0627409
VAL_130	Pre-pandemic	10	Spike	IgA	0.062955
VAL_150	Pre-pandemic	10	Spike	IgA	0.0783726
VAL_001	Pre-pandemic	10	N-protein	IgA	0.229503
VAL_011	Pre-pandemic	10	N-protein	IgA	0.247157
VAL_030	Pre-pandemic	10	N-protein	IgA	0.0867744
VAL_002	Pre-pandemic	10	N-protein	IgA	0.0583483
VAL_012	PCR confirmed	10	N-protein	IgA	0.0652304
VAL_022	Pre-pandemic	10	N-protein	IgA	0.214841
VAL_031	Pre-pandemic	10	N-protein	IgA	0.0508677
VAL_003	PCR confirmed	10	N-protein	IgA	0.533214
VAL_013	Pre-pandemic	10	N-protein	IgA	0.129264
VAL_023	PCR confirmed	10	N-protein	IgA	0.155895
VAL_032	Pre-pandemic	10	N-protein	IgA	0.163974
VAL_004	Pre-pandemic	10	N-protein	IgA	0.125972
VAL_014	PCR confirmed	10	N-protein	IgA	0.098444
VAL_024	PCR confirmed	10	N-protein	IgA	0.169659
VAL_033	Pre-pandemic	10	N-protein	IgA	0.178336
VAL_005	Pre-pandemic	10	N-protein	IgA	0.542789
VAL_015	PCR confirmed	10	N-protein	IgA	0.110114
VAL_034	PCR confirmed	10	N-protein	IgA	0.379114
VAL_016	Pre-pandemic	10	N-protein	IgA	0.0679234
VAL_026	Pre-pandemic	10	N-protein	IgA	0.103232
VAL_035	Pre-pandemic	10	N-protein	IgA	0.477558
VAL_007	PCR confirmed	10	N-protein	IgA	0.368342
VAL_017	Pre-pandemic	10	N-protein	IgA	0.205266
VAL_027	Pre-pandemic	10	N-protein	IgA	0.0227409
VAL_036	Pre-pandemic	10	N-protein	IgA	0.29623
VAL_008	PCR confirmed	10	N-protein	IgA	0.0960503
VAL_018	Pre-pandemic	10	N-protein	IgA	0.211849
VAL_028	Pre-pandemic	10	N-protein	IgA	0.0915619
VAL_037	Pre-pandemic	10	N-protein	IgA	0.0888689
VAL_009	PCR confirmed	10	N-protein	IgA	0.137941
VAL_029	Pre-pandemic	10	N-protein	IgA	0.0912627
VAL_038	Pre-pandemic	10	N-protein	IgA	0.100239
VAL_010	Pre-pandemic	10	N-protein	IgA	0.0894674
VAL_020	Pre-pandemic	10	N-protein	IgA	0.260922
VAL_039	Pre-pandemic	10	N-protein	IgA	0.152312
VAL_049	Pre-pandemic	10	N-protein	IgA	0.304307
VAL_059	Pre-pandemic	10	N-protein	IgA	1.25902
VAL_040	Pre-pandemic	10	N-protein	IgA	0.0861305
VAL_050	Pre-pandemic	10	N-protein	IgA	0.0509816
VAL_060	Pre-pandemic	10	N-protein	IgA	0.0120329
VAL_041	PCR confirmed	10	N-protein	IgA	0.10798
VAL_051	Pre-pandemic	10	N-protein	IgA	0.090247
VAL_061	Pre-pandemic	10	N-protein	IgA	0.0535149
VAL_042	Pre-pandemic	10	N-protein	IgA	0.218176
VAL_052	Pre-pandemic	10	N-protein	IgA	0.0367321
VAL_062	Pre-pandemic	10	N-protein	IgA	0.0250158
VAL_043	Pre-pandemic	10	N-protein	IgA	0.18556
VAL_053	PCR confirmed	10	N-protein	IgA	0.572514
VAL_063	PCR confirmed	10	N-protein	IgA	0.115896
VAL_044	Pre-pandemic	10	N-protein	IgA	0.118429
VAL_054	PCR confirmed	10	N-protein	IgA	0.145028
VAL_064	PCR confirmed	10	N-protein	IgA	0.19031
VAL_045	PCR confirmed	10	N-protein	IgA	0.293224
VAL_055	Pre-pandemic	10	N-protein	IgA	0.00379987
VAL_065	PCR confirmed	10	N-protein	IgA	0.171628
VAL_046	PCR confirmed	10	N-protein	IgA	0.180811
VAL_056	PCR confirmed	10	N-protein	IgA	0.535465
VAL_066	Pre-pandemic	10	N-protein	IgA	0.590247
VAL_047	PCR confirmed	10	N-protein	IgA	0.140279
VAL_057	Pre-pandemic	10	N-protein	IgA	0.144712
VAL_067	Pre-pandemic	10	N-protein	IgA	0.0509816
VAL_048	Pre-pandemic	10	N-protein	IgA	0.104813
VAL_058	Pre-pandemic	10	N-protein	IgA	0.0332489
VAL_077	Pre-pandemic	10	N-protein	IgA	0.103823
VAL_087	PCR confirmed	10	N-protein	IgA	0.206229
VAL_097	PCR confirmed	10	N-protein	IgA	0.416234
VAL_078	Pre-pandemic	10	N-protein	IgA	0.103351
VAL_088	Pre-pandemic	10	N-protein	IgA	0.047428
VAL_098	Pre-pandemic	10	N-protein	IgA	0.376121
VAL_107	PCR confirmed	10	N-protein	IgA	0.172015
VAL_089	Pre-pandemic	10	N-protein	IgA	0.0799906
VAL_099	Pre-pandemic	10	N-protein	IgA	0.0901369
VAL_080	Pre-pandemic	10	N-protein	IgA	0.0254837
VAL_090	Pre-pandemic	10	N-protein	IgA	0.0493157
VAL_100	Pre-pandemic	10	N-protein	IgA	0.0865975
VAL_109	PCR confirmed	10	N-protein	IgA	0.278669
VAL_081	Pre-pandemic	10	N-protein	IgA	0.29731
VAL_091	PCR confirmed	10	N-protein	IgA	0.396885
VAL_101	PCR confirmed	10	N-protein	IgA	0.112789
VAL_110	PCR confirmed	10	N-protein	IgA	0.20269
VAL_082	PCR confirmed	10	N-protein	IgA	0.325625
VAL_092	Pre-pandemic	10	N-protein	IgA	0.35748
VAL_102	PCR confirmed	10	N-protein	IgA	0.242567
VAL_111	Pre-pandemic	10	N-protein	IgA	0.177442
VAL_083	Pre-pandemic	10	N-protein	IgA	0.235488
VAL_093	Pre-pandemic	10	N-protein	IgA	0.139924
VAL_103	Pre-pandemic	10	N-protein	IgA	0.0278433
VAL_112	Pre-pandemic	10	N-protein	IgA	0.0431807
VAL_084	Pre-pandemic	10	N-protein	IgA	0.0927324
VAL_094	Pre-pandemic	10	N-protein	IgA	0.0271354
VAL_104	Pre-pandemic	10	N-protein	IgA	0.296366
VAL_113	PCR confirmed	10	N-protein	IgA	0.109486
VAL_095	Pre-pandemic	10	N-protein	IgA	0.0391694
VAL_105	PCR confirmed	10	N-protein	IgA	0.0523832
VAL_114	PCR confirmed	10	N-protein	IgA	0.104766
VAL_086	Pre-pandemic	10	N-protein	IgA	0.0674847
VAL_096	Pre-pandemic	10	N-protein	IgA	0.328929
VAL_115	Pre-pandemic	10	N-protein	IgA	0.090073
VAL_127	PCR confirmed	10	N-protein	IgA	0.263727
VAL_138	PCR confirmed	10	N-protein	IgA	0.222072
VAL_116	Pre-pandemic	10	N-protein	IgA	0.455775
VAL_128	Pre-pandemic	10	N-protein	IgA	0.0300243
VAL_139	PCR confirmed	10	N-protein	IgA	0.314038
VAL_117	Pre-pandemic	10	N-protein	IgA	0.169597
VAL_129	Pre-pandemic	10	N-protein	IgA	0.0638355
VAL_140	Pre-pandemic	10	N-protein	IgA	0.0432783
VAL_118	PCR confirmed	10	N-protein	IgA	0.139573
VAL_131	Pre-pandemic	10	N-protein	IgA	0.318096
VAL_141	Pre-pandemic	10	N-protein	IgA	0.039762
VAL_119	Pre-pandemic	10	N-protein	IgA	0.0338112
VAL_132	Pre-pandemic	10	N-protein	IgA	0.12172
VAL_143	Pre-pandemic	10	N-protein	IgA	0.100352
VAL_120	Pre-pandemic	10	N-protein	IgA	0.0281309
VAL_133	PCR confirmed	10	N-protein	IgA	0.23776
VAL_144	Pre-pandemic	10	N-protein	IgA	0.0505816
VAL_121	Pre-pandemic	10	N-protein	IgA	0.0449013
VAL_134	PCR confirmed	10	N-protein	IgA	0.131728
VAL_145	Pre-pandemic	10	N-protein	IgA	0.0622126
VAL_122	Pre-pandemic	10	N-protein	IgA	0.0497701
VAL_135	Pre-pandemic	10	N-protein	IgA	0.0146064
VAL_146	Pre-pandemic	10	N-protein	IgA	0.0800649
VAL_125	PCR confirmed	10	N-protein	IgA	0.839329
VAL_136	Pre-pandemic	10	N-protein	IgA	0.0373276
VAL_126	Pre-pandemic	10	N-protein	IgA	0.0408439
VAL_019	PCR confirmed	10	N-protein	IgA	0.115396
VAL_070	Pre-pandemic	10	N-protein	IgA	0.042911
VAL_075	Pre-pandemic	10	N-protein	IgA	0.24007
VAL_071	Pre-pandemic	10	N-protein	IgA	0.18904
VAL_076	Pre-pandemic	10	N-protein	IgA	0.246158
VAL_021	Pre-pandemic	10	N-protein	IgA	0.19252
VAL_072	PCR confirmed	10	N-protein	IgA	0.135692
VAL_085	Pre-pandemic	10	N-protein	IgA	0.0585677
VAL_068	PCR confirmed	10	N-protein	IgA	0.0922006
VAL_073	Pre-pandemic	10	N-protein	IgA	0.184981
VAL_142	Pre-pandemic	10	N-protein	IgA	0.254567
VAL_069	Pre-pandemic	10	N-protein	IgA	0.0895912
VAL_074	PCR confirmed	10	N-protein	IgA	0.305596
VAL_147	Pre-pandemic	10	N-protein	IgA	0.102349
Thr_006	PCR confirmed	5	Spike	IgG	0.94433
Thr_009	PCR confirmed	5	Spike	IgG	0.5273
Thr_003	Pre-pandemic	5	Spike	IgG	0.267397
Thr_005	Pre-pandemic	5	Spike	IgG	0.0516347
Thr_002	Pre-pandemic	5	Spike	IgG	0.186033
Thr_008	PCR confirmed	5	Spike	IgG	0.338878
Thr_010	PCR confirmed	5	Spike	IgG	0.743062
Thr_004	Pre-pandemic	5	Spike	IgG	0.320761
Thr_001	Pre-pandemic	5	Spike	IgG	0.0598699
Thr_030	PCR confirmed	5	Spike	IgG	0.10409
Thr_040	Pre-pandemic	5	Spike	IgG	0.101743
Thr_042	Pre-pandemic	5	Spike	IgG	0.0192759
Thr_033	PCR confirmed	5	Spike	IgG	0.270701
Thr_043	Pre-pandemic	5	Spike	IgG	0.0766007
Thr_034	PCR confirmed	5	Spike	IgG	0.0943681
Thr_044	Pre-pandemic	5	Spike	IgG	0.0202816
Thr_045	Pre-pandemic	5	Spike	IgG	0.0377137
Thr_036	PCR confirmed	5	Spike	IgG	0.10409
Thr_046	Pre-pandemic	5	Spike	IgG	0.0162588
Thr_047	Pre-pandemic	5	Spike	IgG	0.0346966
Thr_048	Pre-pandemic	5	Spike	IgG	0.017935
Thr_039	Pre-pandemic	5	Spike	IgG	0.203654
Thr_059	Pre-pandemic	5	Spike	IgG	0.110105
Thr_050	PCR confirmed	5	Spike	IgG	0.227162
Thr_060	Pre-pandemic	5	Spike	IgG	0.0538399
Thr_051	PCR confirmed	5	Spike	IgG	0.242037
Thr_061	Pre-pandemic	5	Spike	IgG	0.0677445
Thr_052	PCR confirmed	5	Spike	IgG	0.756184
Thr_062	Pre-pandemic	5	Spike	IgG	0.0826192
Thr_053	PCR confirmed	5	Spike	IgG	0.114632
Thr_063	Pre-pandemic	5	Spike	IgG	0.0312045
Thr_054	PCR confirmed	5	Spike	IgG	0.198383
Thr_064	Pre-pandemic	5	Spike	IgG	0.0444624
Thr_055	PCR confirmed	5	Spike	IgG	0.171221
Thr_065	Pre-pandemic	5	Spike	IgG	0.0531932
Thr_056	PCR confirmed	5	Spike	IgG	0.988036
Thr_066	Pre-pandemic	5	Spike	IgG	0.0202102
Thr_057	PCR confirmed	5	Spike	IgG	0.575424
Thr_067	Pre-pandemic	5	Spike	IgG	0.0302344
Thr_058	Pre-pandemic	5	Spike	IgG	0.0557801
Thr_068	PCR confirmed	5	Spike	IgG	0.220013
Thr_078	Pre-pandemic	5	Spike	IgG	0.020202
Thr_069	PCR confirmed	5	Spike	IgG	0.890467
Thr_079	Pre-pandemic	5	Spike	IgG	0.0621843
Thr_070	PCR confirmed	5	Spike	IgG	0.645518
Thr_080	Pre-pandemic	5	Spike	IgG	0.100379
Thr_081	Pre-pandemic	5	Spike	IgG	0.0214646
Thr_072	PCR confirmed	5	Spike	IgG	0.619318
Thr_082	Pre-pandemic	5	Spike	IgG	0.0438763
Thr_073	PCR confirmed	5	Spike	IgG	0.518939
Thr_083	Pre-pandemic	5	Spike	IgG	0.0142045
Thr_074	PCR confirmed	5	Spike	IgG	0.291351
Thr_084	Pre-pandemic	5	Spike	IgG	0.0138889
Thr_075	PCR confirmed	5	Spike	IgG	0.572285
Thr_085	Pre-pandemic	5	Spike	IgG	0.0072601
Thr_076	PCR confirmed	5	Spike	IgG	0.297664
Thr_086	Pre-pandemic	5	Spike	IgG	0.173611
Thr_077	Pre-pandemic	5	Spike	IgG	0.0429293
Thr_087	PCR confirmed	5	Spike	IgG	0.31865
Thr_097	Pre-pandemic	5	Spike	IgG	0.00643087
Thr_098	Pre-pandemic	5	Spike	IgG	0.0131833
Thr_089	PCR confirmed	5	Spike	IgG	0.184887
Thr_099	Pre-pandemic	5	Spike	IgG	0.0199357
Thr_090	PCR confirmed	5	Spike	IgG	0.378457
Thr_100	Pre-pandemic	5	Spike	IgG	0.00643087
Thr_101	Pre-pandemic	5	Spike	IgG	0.0215434
Thr_092	Pre-pandemic	5	Spike	IgG	0.00578778
Thr_102	Pre-pandemic	5	Spike	IgG	0.0527331
Thr_093	Pre-pandemic	5	Spike	IgG	0.0189711
Thr_103	Pre-pandemic	5	Spike	IgG	0.0237942
Thr_094	Pre-pandemic	5	Spike	IgG	0.0244373
Thr_104	Pre-pandemic	5	Spike	IgG	0.0192926
Thr_095	Pre-pandemic	5	Spike	IgG	0.0073955
Thr_096	Pre-pandemic	5	Spike	IgG	0.0196141
Thr_116	Pre-pandemic	5	Spike	IgG	0.0020562
Thr_107	PCR confirmed	5	Spike	IgG	0.104181
Thr_117	Pre-pandemic	5	Spike	IgG	0.00753941
Thr_108	PCR confirmed	5	Spike	IgG	0.369774
Thr_118	Pre-pandemic	5	Spike	IgG	0.00719671
Thr_109	PCR confirmed	5	Spike	IgG	0.240576
Thr_119	Pre-pandemic	5	Spike	IgG	0.0246744
Thr_110	PCR confirmed	5	Spike	IgG	0.506169
Thr_120	Pre-pandemic	5	Spike	IgG	0.00651131
Thr_121	Pre-pandemic	5	Spike	IgG	0.0191912
Thr_112	Pre-pandemic	5	Spike	IgG	0.0424949
Thr_122	Pre-pandemic	5	Spike	IgG	0.0109664
Thr_113	Pre-pandemic	5	Spike	IgG	0.0202193
Thr_123	Pre-pandemic	5	Spike	IgG	0.0544894
Thr_114	Pre-pandemic	5	Spike	IgG	0.0178204
Thr_124	Pre-pandemic	5	Spike	IgG	0.00651131
Thr_115	Pre-pandemic	5	Spike	IgG	0.0565456
Thr_135	Pre-pandemic	5	Spike	IgG	0.0398352
Thr_126	PCR confirmed	5	Spike	IgG	0.700549
Thr_136	Pre-pandemic	5	Spike	IgG	0.0425824
Thr_127	PCR confirmed	5	Spike	IgG	0.0650183
Thr_137	Pre-pandemic	5	Spike	IgG	0.043956
Thr_128	PCR confirmed	5	Spike	IgG	0.387821
Thr_138	Pre-pandemic	5	Spike	IgG	0.0824176
Thr_129	Pre-pandemic	5	Spike	IgG	0.0929487
Thr_139	Pre-pandemic	5	Spike	IgG	0.0805861
Thr_140	Pre-pandemic	5	Spike	IgG	0.0210623
Thr_132	Pre-pandemic	5	Spike	IgG	0.114011
Thr_133	Pre-pandemic	5	Spike	IgG	0.0526557
Thr_143	Pre-pandemic	5	Spike	IgG	0.0325092
Thr_134	Pre-pandemic	5	Spike	IgG	0.00549451
Thr_144	PCR confirmed	5	Spike	IgG	0.439384
Thr_105	Pre-pandemic	5	Spike	IgG	0.0117597
Thr_035	PCR confirmed	5	Spike	IgG	0.123797
Thr_149	Pre-pandemic	5	Spike	IgG	0.152876
Thr_150	Pre-pandemic	5	Spike	IgG	0.51037
Thr_151	Pre-pandemic	5	Spike	IgG	0.0493906
Thr_152	Pre-pandemic	5	Spike	IgG	0.042121
Thr_153	PCR confirmed	5	Spike	IgG	0.173495
Thr_163	Pre-pandemic	5	Spike	IgG	0.114146
Thr_164	Pre-pandemic	5	Spike	IgG	0.0480526
Thr_155	Pre-pandemic	5	Spike	IgG	0.083797
Thr_165	Pre-pandemic	5	Spike	IgG	0.0436689
Thr_156	Pre-pandemic	5	Spike	IgG	0.0440061
Thr_166	Pre-pandemic	5	Spike	IgG	0.0278199
Thr_157	Pre-pandemic	5	Spike	IgG	0.0402967
Thr_167	Pre-pandemic	5	Spike	IgG	0.0571573
Thr_158	Pre-pandemic	5	Spike	IgG	0.0494014
Thr_130	Pre-pandemic	5	Spike	IgG	0.105379
Thr_159	Pre-pandemic	5	Spike	IgG	0.0322037
Thr_131	Pre-pandemic	5	Spike	IgG	0.0665992
Thr_160	Pre-pandemic	5	Spike	IgG	0.0268083
Thr_147	PCR confirmed	5	Spike	IgG	0.395043
Thr_161	Pre-pandemic	5	Spike	IgG	0.0787388
Thr_148	Pre-pandemic	5	Spike	IgG	0.30467
Thr_162	Pre-pandemic	5	Spike	IgG	0.0335525
Thr_168	Pre-pandemic	5	Spike	IgG	0.0135285
Thr_169	Pre-pandemic	5	Spike	IgG	0.0791327
Thr_170	Pre-pandemic	5	Spike	IgG	0.0791327
Thr_171	Pre-pandemic	5	Spike	IgG	0.777057
Thr_071	PCR confirmed	5	Spike	IgG	1.17587
Thr_088	PCR confirmed	5	Spike	IgG	0.413825
Thr_125	PCR confirmed	5	Spike	IgG	0.0932172
Thr_141	Pre-pandemic	5	Spike	IgG	0.056894
Thr_142	Pre-pandemic	5	Spike	IgG	0.073573
Thr_006	PCR confirmed	5	N-protein	IgG	0.328376
Thr_009	PCR confirmed	5	N-protein	IgG	0.0574321
Thr_003	Pre-pandemic	5	N-protein	IgG	0.164591
Thr_005	Pre-pandemic	5	N-protein	IgG	0.133053
Thr_002	Pre-pandemic	5	N-protein	IgG	0.176776
Thr_008	PCR confirmed	5	N-protein	IgG	0.105815
Thr_010	PCR confirmed	5	N-protein	IgG	0.392528
Thr_004	Pre-pandemic	5	N-protein	IgG	0.43876
Thr_001	Pre-pandemic	5	N-protein	IgG	0.124451
Thr_030	PCR confirmed	5	N-protein	IgG	0.042323
Thr_040	Pre-pandemic	5	N-protein	IgG	0.142532
Thr_041	Pre-pandemic	5	N-protein	IgG	0.0772443
Thr_042	Pre-pandemic	5	N-protein	IgG	0.0389068
Thr_033	PCR confirmed	5	N-protein	IgG	0.142532
Thr_043	Pre-pandemic	5	N-protein	IgG	0.11748
Thr_034	PCR confirmed	5	N-protein	IgG	0.0681344
Thr_044	Pre-pandemic	5	N-protein	IgG	0.0438413
Thr_045	Pre-pandemic	5	N-protein	IgG	0.0366293
Thr_036	PCR confirmed	5	N-protein	IgG	0.0411843
Thr_046	Pre-pandemic	5	N-protein	IgG	0.0267603
Thr_047	Pre-pandemic	5	N-protein	IgG	0.237426
Thr_048	Pre-pandemic	5	N-protein	IgG	0.0172708
Thr_039	Pre-pandemic	5	N-protein	IgG	0.370279
Thr_059	Pre-pandemic	5	N-protein	IgG	0.10064
Thr_050	PCR confirmed	5	N-protein	IgG	0.209744
Thr_060	Pre-pandemic	5	N-protein	IgG	0.0344244
Thr_051	PCR confirmed	5	N-protein	IgG	0.0648984
Thr_061	Pre-pandemic	5	N-protein	IgG	0.532167
Thr_052	PCR confirmed	5	N-protein	IgG	0.365124
Thr_062	Pre-pandemic	5	N-protein	IgG	0.0761851
Thr_053	PCR confirmed	5	N-protein	IgG	0.0408202
Thr_063	Pre-pandemic	5	N-protein	IgG	0.000188111
Thr_054	PCR confirmed	5	N-protein	IgG	0.0336719
Thr_064	Pre-pandemic	5	N-protein	IgG	0.0724229
Thr_055	PCR confirmed	5	N-protein	IgG	0.118322
Thr_065	Pre-pandemic	5	N-protein	IgG	0.0457111
Thr_056	PCR confirmed	5	N-protein	IgG	0.558126
Thr_066	Pre-pandemic	5	N-protein	IgG	0.0250188
Thr_057	PCR confirmed	5	N-protein	IgG	0.254891
Thr_067	Pre-pandemic	5	N-protein	IgG	0.104778
Thr_058	Pre-pandemic	5	N-protein	IgG	0.064146
Thr_068	PCR confirmed	5	N-protein	IgG	0.0616197
Thr_078	Pre-pandemic	5	N-protein	IgG	0.00985915
Thr_069	PCR confirmed	5	N-protein	IgG	0.334155
Thr_079	Pre-pandemic	5	N-protein	IgG	0.144366
Thr_070	PCR confirmed	5	N-protein	IgG	0.130986
Thr_080	Pre-pandemic	5	N-protein	IgG	0.219718
Thr_071	PCR confirmed	5	N-protein	IgG	0.868662
Thr_081	Pre-pandemic	5	N-protein	IgG	0.0161972
Thr_072	PCR confirmed	5	N-protein	IgG	0.14331
Thr_082	Pre-pandemic	5	N-protein	IgG	0.0338028
Thr_073	PCR confirmed	5	N-protein	IgG	0.19507
Thr_083	Pre-pandemic	5	N-protein	IgG	0.0207746
Thr_074	PCR confirmed	5	N-protein	IgG	0.124296
Thr_084	Pre-pandemic	5	N-protein	IgG	0.025
Thr_075	PCR confirmed	5	N-protein	IgG	0.177113
Thr_085	Pre-pandemic	5	N-protein	IgG	0.0123239
Thr_076	PCR confirmed	5	N-protein	IgG	0.096831
Thr_086	Pre-pandemic	5	N-protein	IgG	0.763732
Thr_077	Pre-pandemic	5	N-protein	IgG	0.0707746
Thr_087	PCR confirmed	5	N-protein	IgG	0.196559
Thr_097	Pre-pandemic	5	N-protein	IgG	0.0734992
Thr_098	Pre-pandemic	5	N-protein	IgG	0.0252478
Thr_089	PCR confirmed	5	N-protein	IgG	0.132972
Thr_099	Pre-pandemic	5	N-protein	IgG	0.044698
Thr_090	PCR confirmed	5	N-protein	IgG	0.362633
Thr_100	Pre-pandemic	5	N-protein	IgG	0.0316065
Thr_101	Pre-pandemic	5	N-protein	IgG	0.0132785
Thr_092	Pre-pandemic	5	N-protein	IgG	0.0301103
Thr_102	Pre-pandemic	5	N-protein	IgG	0.0301103
Thr_093	Pre-pandemic	5	N-protein	IgG	0.0503086
Thr_103	Pre-pandemic	5	N-protein	IgG	0.0948195
Thr_094	Pre-pandemic	5	N-protein	IgG	0.0839723
Thr_104	Pre-pandemic	5	N-protein	IgG	0.0256218
Thr_095	Pre-pandemic	5	N-protein	IgG	0.00916402
Thr_096	Pre-pandemic	5	N-protein	IgG	0.0233776
Thr_116	Pre-pandemic	5	N-protein	IgG	0.0160879
Thr_107	PCR confirmed	5	N-protein	IgG	0.0304237
Thr_117	Pre-pandemic	5	N-protein	IgG	0.0581395
Thr_108	PCR confirmed	5	N-protein	IgG	0.0954126
Thr_118	Pre-pandemic	5	N-protein	IgG	0.0221408
Thr_109	PCR confirmed	5	N-protein	IgG	0.113571
Thr_119	Pre-pandemic	5	N-protein	IgG	0.0313794
Thr_110	PCR confirmed	5	N-protein	IgG	0.193852
Thr_120	Pre-pandemic	5	N-protein	IgG	0.0132208
Thr_111	Pre-pandemic	5	N-protein	IgG	0.0352023
Thr_121	Pre-pandemic	5	N-protein	IgG	0.0129022
Thr_112	Pre-pandemic	5	N-protein	IgG	0.0243708
Thr_122	Pre-pandemic	5	N-protein	IgG	0.00302644
Thr_113	Pre-pandemic	5	N-protein	IgG	0.0205479
Thr_123	Pre-pandemic	5	N-protein	IgG	0.118031
Thr_114	Pre-pandemic	5	N-protein	IgG	0.0896782
Thr_124	Pre-pandemic	5	N-protein	IgG	0.109748
Thr_115	Pre-pandemic	5	N-protein	IgG	0.0594138
Thr_135	Pre-pandemic	5	N-protein	IgG	0.0782542
Thr_126	PCR confirmed	5	N-protein	IgG	0.700058
Thr_136	Pre-pandemic	5	N-protein	IgG	0.0463372
Thr_127	PCR confirmed	5	N-protein	IgG	0.0513363
Thr_137	Pre-pandemic	5	N-protein	IgG	0.0321092
Thr_128	PCR confirmed	5	N-protein	IgG	0.114017
Thr_138	Pre-pandemic	5	N-protein	IgG	0.0690252
Thr_129	Pre-pandemic	5	N-protein	IgG	0.0655643
Thr_139	Pre-pandemic	5	N-protein	IgG	0.00711402
Thr_140	Pre-pandemic	5	N-protein	IgG	0.0251875
Thr_132	Pre-pandemic	5	N-protein	IgG	0.140165
Thr_133	Pre-pandemic	5	N-protein	IgG	0.0263411
Thr_143	Pre-pandemic	5	N-protein	IgG	0.0886368
Thr_134	Pre-pandemic	5	N-protein	IgG	0.173236
Thr_144	PCR confirmed	5	N-protein	IgG	0.393431
Thr_105	Pre-pandemic	5	N-protein	IgG	0.0454228
Thr_035	PCR confirmed	5	N-protein	IgG	0.0744235
Thr_149	Pre-pandemic	5	N-protein	IgG	0.037037
Thr_150	Pre-pandemic	5	N-protein	IgG	0.204053
Thr_151	Pre-pandemic	5	N-protein	IgG	0.0356394
Thr_152	Pre-pandemic	5	N-protein	IgG	0.0548567
Thr_006	PCR confirmed	5	RBD	IgG	1.00562
Thr_009	PCR confirmed	5	RBD	IgG	0.304025
Thr_003	Pre-pandemic	5	RBD	IgG	0.482777
Thr_005	Pre-pandemic	5	RBD	IgG	0.170957
Thr_002	Pre-pandemic	5	RBD	IgG	0.422951
Thr_008	PCR confirmed	5	RBD	IgG	0.194525
Thr_010	PCR confirmed	5	RBD	IgG	0.5281
Thr_004	Pre-pandemic	5	RBD	IgG	0.611131
Thr_001	Pre-pandemic	5	RBD	IgG	0.136149
Thr_030	PCR confirmed	5	RBD	IgG	0.13272
Thr_040	Pre-pandemic	5	RBD	IgG	0.451849
Thr_042	Pre-pandemic	5	RBD	IgG	0.5367
Thr_033	PCR confirmed	5	RBD	IgG	0.247607
Thr_043	Pre-pandemic	5	RBD	IgG	0.453726
Thr_034	PCR confirmed	5	RBD	IgG	0.190914
Thr_044	Pre-pandemic	5	RBD	IgG	0.338089
Thr_045	Pre-pandemic	5	RBD	IgG	0.353107
Thr_036	PCR confirmed	5	RBD	IgG	0.0929228
Thr_046	Pre-pandemic	5	RBD	IgG	0.0936737
Thr_047	Pre-pandemic	5	RBD	IgG	0.127839
Thr_048	Pre-pandemic	5	RBD	IgG	0.0392341
Thr_039	Pre-pandemic	5	RBD	IgG	0.610663
Thr_059	Pre-pandemic	5	RBD	IgG	0.303086
Thr_050	PCR confirmed	5	RBD	IgG	0.21712
Thr_060	Pre-pandemic	5	RBD	IgG	0.106907
Thr_051	PCR confirmed	5	RBD	IgG	0.271492
Thr_061	Pre-pandemic	5	RBD	IgG	0.374357
Thr_052	PCR confirmed	5	RBD	IgG	0.694342
Thr_062	Pre-pandemic	5	RBD	IgG	0.328802
Thr_053	PCR confirmed	5	RBD	IgG	0.0969875
Thr_063	Pre-pandemic	5	RBD	IgG	0.028288
Thr_054	PCR confirmed	5	RBD	IgG	0.245408
Thr_064	Pre-pandemic	5	RBD	IgG	0.261205
Thr_055	PCR confirmed	5	RBD	IgG	0.114622
Thr_065	Pre-pandemic	5	RBD	IgG	0.0855988
Thr_056	PCR confirmed	5	RBD	IgG	0.58119
Thr_066	Pre-pandemic	5	RBD	IgG	0.197649
Thr_057	PCR confirmed	5	RBD	IgG	0.290963
Thr_067	Pre-pandemic	5	RBD	IgG	0.472814
Thr_058	Pre-pandemic	5	RBD	IgG	0.0756796
Thr_068	PCR confirmed	5	RBD	IgG	0.214286
Thr_078	Pre-pandemic	5	RBD	IgG	0.448303
Thr_069	PCR confirmed	5	RBD	IgG	0.712707
Thr_079	Pre-pandemic	5	RBD	IgG	0.225335
Thr_070	PCR confirmed	5	RBD	IgG	0.516575
Thr_080	Pre-pandemic	5	RBD	IgG	0.256906
Thr_071	PCR confirmed	5	RBD	IgG	1.15667
Thr_081	Pre-pandemic	5	RBD	IgG	0.102999
Thr_072	PCR confirmed	5	RBD	IgG	0.636543
Thr_082	Pre-pandemic	5	RBD	IgG	0.19929
Thr_073	PCR confirmed	5	RBD	IgG	0.294791
Thr_083	Pre-pandemic	5	RBD	IgG	0.0513023
Thr_074	PCR confirmed	5	RBD	IgG	0.241515
Thr_084	Pre-pandemic	5	RBD	IgG	0.0781373
Thr_075	PCR confirmed	5	RBD	IgG	0.572612
Thr_085	Pre-pandemic	5	RBD	IgG	0.0122336
Thr_076	PCR confirmed	5	RBD	IgG	0.0501184
Thr_086	Pre-pandemic	5	RBD	IgG	0.57577
Thr_077	Pre-pandemic	5	RBD	IgG	0.343331
Thr_087	PCR confirmed	5	RBD	IgG	0.17006
Thr_097	Pre-pandemic	5	RBD	IgG	0.0565611
Thr_098	Pre-pandemic	5	RBD	IgG	0.0226244
Thr_089	PCR confirmed	5	RBD	IgG	0.154223
Thr_099	Pre-pandemic	5	RBD	IgG	0.0546757
Thr_090	PCR confirmed	5	RBD	IgG	0.266968
Thr_100	Pre-pandemic	5	RBD	IgG	0.110106
Thr_101	Pre-pandemic	5	RBD	IgG	0.0493967
Thr_092	Pre-pandemic	5	RBD	IgG	0.0554299
Thr_102	Pre-pandemic	5	RBD	IgG	0.129336
Thr_093	Pre-pandemic	5	RBD	IgG	0.0245098
Thr_103	Pre-pandemic	5	RBD	IgG	0.15083
Thr_094	Pre-pandemic	5	RBD	IgG	0.081825
Thr_104	Pre-pandemic	5	RBD	IgG	0.0569382
Thr_095	Pre-pandemic	5	RBD	IgG	0.0086727
Thr_096	Pre-pandemic	5	RBD	IgG	0.0369532
Thr_116	Pre-pandemic	5	RBD	IgG	0.0189909
Thr_107	PCR confirmed	5	RBD	IgG	0.0506423
Thr_117	Pre-pandemic	5	RBD	IgG	0.0685161
Thr_108	PCR confirmed	5	RBD	IgG	0.242413
Thr_118	Pre-pandemic	5	RBD	IgG	0.0558555
Thr_109	PCR confirmed	5	RBD	IgG	0.140756
Thr_119	Pre-pandemic	5	RBD	IgG	0.176503
Thr_110	PCR confirmed	5	RBD	IgG	0.7682
Thr_120	Pre-pandemic	5	RBD	IgG	0.0249488
Thr_111	Pre-pandemic	5	RBD	IgG	0.0357475
Thr_121	Pre-pandemic	5	RBD	IgG	0.0279278
Thr_112	Pre-pandemic	5	RBD	IgG	0.132936
Thr_122	Pre-pandemic	5	RBD	IgG	0.00819214
Thr_113	Pre-pandemic	5	RBD	IgG	0.0487805
Thr_123	Pre-pandemic	5	RBD	IgG	0.514988
Thr_114	Pre-pandemic	5	RBD	IgG	0.0752188
Thr_124	Pre-pandemic	5	RBD	IgG	0.133309
Thr_115	Pre-pandemic	5	RBD	IgG	0.275554
VAL_001	Pre-pandemic	5	Spike	IgG	0.0663757
VAL_011	Pre-pandemic	5	Spike	IgG	0.0220487
VAL_021	Pre-pandemic	5	Spike	IgG	0.0358291
VAL_030	Pre-pandemic	5	Spike	IgG	0.0096463
VAL_002	Pre-pandemic	5	Spike	IgG	0.0243454
VAL_012	PCR confirmed	5	Spike	IgG	0.248048
VAL_022	Pre-pandemic	5	Spike	IgG	0.191318
VAL_031	Pre-pandemic	5	Spike	IgG	0.0401929
VAL_003	PCR confirmed	5	Spike	IgG	0.548232
VAL_013	Pre-pandemic	5	Spike	IgG	0.0399633
VAL_023	PCR confirmed	5	Spike	IgG	0.303859
VAL_032	Pre-pandemic	5	Spike	IgG	0.00711989
VAL_004	Pre-pandemic	5	Spike	IgG	0.0202113
VAL_014	PCR confirmed	5	Spike	IgG	0.734956
VAL_024	PCR confirmed	5	Spike	IgG	1.11185
VAL_005	Pre-pandemic	5	Spike	IgG	0.181442
VAL_015	PCR confirmed	5	Spike	IgG	0.406293
VAL_034	PCR confirmed	5	Spike	IgG	0.54249
VAL_016	Pre-pandemic	5	Spike	IgG	0.0167662
VAL_026	Pre-pandemic	5	Spike	IgG	0.0388149
VAL_035	Pre-pandemic	5	Spike	IgG	0.118741
VAL_017	Pre-pandemic	5	Spike	IgG	0.220946
VAL_027	Pre-pandemic	5	Spike	IgG	0.0280202
VAL_036	Pre-pandemic	5	Spike	IgG	0.145154
VAL_008	PCR confirmed	5	Spike	IgG	0.106339
VAL_018	Pre-pandemic	5	Spike	IgG	0.120579
VAL_028	Pre-pandemic	5	Spike	IgG	0.15526
VAL_037	Pre-pandemic	5	Spike	IgG	0.02113
VAL_009	PCR confirmed	5	Spike	IgG	0.366789
VAL_019	PCR confirmed	5	Spike	IgG	0.0728066
VAL_029	Pre-pandemic	5	Spike	IgG	0.0215893
VAL_038	Pre-pandemic	5	Spike	IgG	0.0199816
VAL_010	Pre-pandemic	5	Spike	IgG	0.0215893
VAL_020	Pre-pandemic	5	Spike	IgG	0.0831419
VAL_039	Pre-pandemic	5	Spike	IgG	0.0141164
VAL_049	Pre-pandemic	5	Spike	IgG	0.0836528
VAL_059	Pre-pandemic	5	Spike	IgG	0.0198676
VAL_068	PCR confirmed	5	Spike	IgG	0.316661
VAL_040	Pre-pandemic	5	Spike	IgG	0.0402579
VAL_050	Pre-pandemic	5	Spike	IgG	0.016382
VAL_069	Pre-pandemic	5	Spike	IgG	0.0256187
VAL_041	PCR confirmed	5	Spike	IgG	0.0817358
VAL_051	Pre-pandemic	5	Spike	IgG	0.0439177
VAL_061	Pre-pandemic	5	Spike	IgG	0.0231788
VAL_070	Pre-pandemic	5	Spike	IgG	0.0341582
VAL_042	Pre-pandemic	5	Spike	IgG	0.119031
VAL_052	Pre-pandemic	5	Spike	IgG	0.0120251
VAL_062	Pre-pandemic	5	Spike	IgG	0.0128965
VAL_071	Pre-pandemic	5	Spike	IgG	0.0967236
VAL_043	Pre-pandemic	5	Spike	IgG	0.0542001
VAL_063	PCR confirmed	5	Spike	IgG	0.156326
VAL_072	PCR confirmed	5	Spike	IgG	0.166086
VAL_044	Pre-pandemic	5	Spike	IgG	0.00871384
VAL_054	PCR confirmed	5	Spike	IgG	0.190136
VAL_064	PCR confirmed	5	Spike	IgG	0.0819101
VAL_073	Pre-pandemic	5	Spike	IgG	0.142907
VAL_045	PCR confirmed	5	Spike	IgG	0.262635
VAL_065	PCR confirmed	5	Spike	IgG	0.0939352
VAL_074	PCR confirmed	5	Spike	IgG	0.0869641
VAL_046	PCR confirmed	5	Spike	IgG	0.28686
VAL_056	PCR confirmed	5	Spike	IgG	0.463925
VAL_066	Pre-pandemic	5	Spike	IgG	0.245556
VAL_075	Pre-pandemic	5	Spike	IgG	0.0702335
VAL_047	PCR confirmed	5	Spike	IgG	0.226908
VAL_057	Pre-pandemic	5	Spike	IgG	0.0496689
VAL_067	Pre-pandemic	5	Spike	IgG	0.0148135
VAL_076	Pre-pandemic	5	Spike	IgG	0.0803416
VAL_048	Pre-pandemic	5	Spike	IgG	0.0348554
VAL_058	Pre-pandemic	5	Spike	IgG	0.0275357
VAL_077	Pre-pandemic	5	Spike	IgG	0.0406295
VAL_087	PCR confirmed	5	Spike	IgG	1.16624
VAL_097	PCR confirmed	5	Spike	IgG	0.957082
VAL_078	Pre-pandemic	5	Spike	IgG	0.018598
VAL_088	Pre-pandemic	5	Spike	IgG	0.0300429
VAL_098	Pre-pandemic	5	Spike	IgG	0.0191702
VAL_107	PCR confirmed	5	Spike	IgG	0.160801
VAL_089	Pre-pandemic	5	Spike	IgG	0.0337625
VAL_099	Pre-pandemic	5	Spike	IgG	0.0291845
VAL_080	Pre-pandemic	5	Spike	IgG	0.0188841
VAL_090	Pre-pandemic	5	Spike	IgG	0.030329
VAL_100	Pre-pandemic	5	Spike	IgG	0.0246066
VAL_109	PCR confirmed	5	Spike	IgG	0.7299
VAL_081	Pre-pandemic	5	Spike	IgG	0.0812589
VAL_091	PCR confirmed	5	Spike	IgG	0.864092
VAL_101	PCR confirmed	5	Spike	IgG	0.173391
VAL_110	PCR confirmed	5	Spike	IgG	0.197711
VAL_082	PCR confirmed	5	Spike	IgG	0.158512
VAL_092	Pre-pandemic	5	Spike	IgG	0.0412017
VAL_102	PCR confirmed	5	Spike	IgG	0.635193
VAL_083	Pre-pandemic	5	Spike	IgG	0.0632332
VAL_093	Pre-pandemic	5	Spike	IgG	0.112446
VAL_103	Pre-pandemic	5	Spike	IgG	0.0211731
VAL_084	Pre-pandemic	5	Spike	IgG	0.0125894
VAL_094	Pre-pandemic	5	Spike	IgG	0.0131617
VAL_104	Pre-pandemic	5	Spike	IgG	0.240057
VAL_085	Pre-pandemic	5	Spike	IgG	0.0251788
VAL_095	Pre-pandemic	5	Spike	IgG	0.0157368
VAL_105	PCR confirmed	5	Spike	IgG	0.152504
VAL_086	Pre-pandemic	5	Spike	IgG	0.0380544
VAL_096	Pre-pandemic	5	Spike	IgG	0.126466
VAL_115	Pre-pandemic	5	Spike	IgG	0.0504705
VAL_127	PCR confirmed	5	Spike	IgG	0.260051
VAL_138	PCR confirmed	5	Spike	IgG	0.406758
VAL_123	Pre-pandemic	5	Spike	IgG	0.126818
VAL_116	Pre-pandemic	5	Spike	IgG	0.208725
VAL_128	Pre-pandemic	5	Spike	IgG	0.0404192
VAL_139	PCR confirmed	5	Spike	IgG	0.315441
VAL_117	Pre-pandemic	5	Spike	IgG	0.162746
VAL_129	Pre-pandemic	5	Spike	IgG	0.034645
VAL_140	Pre-pandemic	5	Spike	IgG	0.0205304
VAL_118	PCR confirmed	5	Spike	IgG	0.140291
VAL_131	Pre-pandemic	5	Spike	IgG	0.110351
VAL_141	Pre-pandemic	5	Spike	IgG	0.0303678
VAL_142	Pre-pandemic	5	Spike	IgG	0.060308
VAL_119	Pre-pandemic	5	Spike	IgG	0.0111206
VAL_132	Pre-pandemic	5	Spike	IgG	0.0453379
VAL_143	Pre-pandemic	5	Spike	IgG	0.132164
VAL_148	Pre-pandemic	5	Spike	IgG	0.11976
VAL_120	Pre-pandemic	5	Spike	IgG	0.0158255
VAL_133	PCR confirmed	5	Spike	IgG	1.02759
VAL_144	Pre-pandemic	5	Spike	IgG	0.0363559
VAL_151	Pre-pandemic	5	Spike	IgG	0.0739949
VAL_121	Pre-pandemic	5	Spike	IgG	0.0186056
VAL_134	PCR confirmed	5	Spike	IgG	1.13409
VAL_145	Pre-pandemic	5	Spike	IgG	0.0489735
VAL_156	Pre-pandemic	5	Spike	IgG	0.134303
VAL_122	Pre-pandemic	5	Spike	IgG	0.0455518
VAL_135	Pre-pandemic	5	Spike	IgG	0.0177502
VAL_146	Pre-pandemic	5	Spike	IgG	0.0258768
VAL_125	PCR confirmed	5	Spike	IgG	0.986313
VAL_136	Pre-pandemic	5	Spike	IgG	0.0275877
VAL_147	Pre-pandemic	5	Spike	IgG	0.0194611
VAL_006	Pre-pandemic	5	Spike	IgG	0.0211719
VAL_126	Pre-pandemic	5	Spike	IgG	0.0215997
VAL_007	PCR confirmed	5	Spike	IgG	0.321579
VAL_033	Pre-pandemic	5	Spike	IgG	0.0636505
VAL_114	PCR confirmed	5	Spike	IgG	0.139277
VAL_053	PCR confirmed	5	Spike	IgG	1.1965
VAL_137	Pre-pandemic	5	Spike	IgG	0.0900421
VAL_111	Pre-pandemic	5	Spike	IgG	0.229984
VAL_112	Pre-pandemic	5	Spike	IgG	0.0159681
VAL_001	Pre-pandemic	5	N-protein	IgG	0.0676371
VAL_011	Pre-pandemic	5	N-protein	IgG	0.0271614
VAL_021	Pre-pandemic	5	N-protein	IgG	0.0369253
VAL_030	Pre-pandemic	5	N-protein	IgG	0.00337298
VAL_002	Pre-pandemic	5	N-protein	IgG	0.0150896
VAL_012	PCR confirmed	5	N-protein	IgG	0.202911
VAL_022	Pre-pandemic	5	N-protein	IgG	0.0715427
VAL_031	Pre-pandemic	5	N-protein	IgG	0.0356826
VAL_003	PCR confirmed	5	N-protein	IgG	0.933783
VAL_013	Pre-pandemic	5	N-protein	IgG	0.199361
VAL_023	PCR confirmed	5	N-protein	IgG	0.273922
VAL_032	Pre-pandemic	5	N-protein	IgG	0.0147346
VAL_004	Pre-pandemic	5	N-protein	IgG	0.00727854
VAL_014	PCR confirmed	5	N-protein	IgG	0.531688
VAL_024	PCR confirmed	5	N-protein	IgG	0.52299
VAL_033	Pre-pandemic	5	N-protein	IgG	0.0901829
VAL_005	Pre-pandemic	5	N-protein	IgG	0.379904
VAL_015	PCR confirmed	5	N-protein	IgG	0.480383
VAL_034	PCR confirmed	5	N-protein	IgG	0.59542
VAL_016	Pre-pandemic	5	N-protein	IgG	0.0236109
VAL_026	Pre-pandemic	5	N-protein	IgG	0.0186402
VAL_035	Pre-pandemic	5	N-protein	IgG	0.116279
VAL_007	PCR confirmed	5	N-protein	IgG	0.127108
VAL_017	Pre-pandemic	5	N-protein	IgG	0.103142
VAL_027	Pre-pandemic	5	N-protein	IgG	0.0131369
VAL_036	Pre-pandemic	5	N-protein	IgG	0.0550328
VAL_008	PCR confirmed	5	N-protein	IgG	0.0197053
VAL_018	Pre-pandemic	5	N-protein	IgG	0.158708
VAL_028	Pre-pandemic	5	N-protein	IgG	0.0450914
VAL_037	Pre-pandemic	5	N-protein	IgG	0.014202
VAL_009	PCR confirmed	5	N-protein	IgG	0.223149
VAL_019	PCR confirmed	5	N-protein	IgG	0.134742
VAL_029	Pre-pandemic	5	N-protein	IgG	0.0129593
VAL_038	Pre-pandemic	5	N-protein	IgG	0.0129593
VAL_010	Pre-pandemic	5	N-protein	IgG	0.0252086
VAL_020	Pre-pandemic	5	N-protein	IgG	0.140955
VAL_039	Pre-pandemic	5	N-protein	IgG	0.0154768
VAL_049	Pre-pandemic	5	N-protein	IgG	0.0436013
VAL_059	Pre-pandemic	5	N-protein	IgG	0.604593
VAL_068	PCR confirmed	5	N-protein	IgG	0.110002
VAL_040	Pre-pandemic	5	N-protein	IgG	0.0242969
VAL_050	Pre-pandemic	5	N-protein	IgG	0.00965219
VAL_060	Pre-pandemic	5	N-protein	IgG	-0.000166417
VAL_069	Pre-pandemic	5	N-protein	IgG	0.0143119
VAL_041	PCR confirmed	5	N-protein	IgG	0.0599101
VAL_051	Pre-pandemic	5	N-protein	IgG	0.152438
VAL_061	Pre-pandemic	5	N-protein	IgG	0.0441005
VAL_070	Pre-pandemic	5	N-protein	IgG	0.0316192
VAL_042	Pre-pandemic	5	N-protein	IgG	0.0302879
VAL_052	Pre-pandemic	5	N-protein	IgG	0.015976
VAL_062	Pre-pandemic	5	N-protein	IgG	0.00532535
VAL_071	Pre-pandemic	5	N-protein	IgG	0.0639041
VAL_043	Pre-pandemic	5	N-protein	IgG	0.0412714
VAL_053	PCR confirmed	5	N-protein	IgG	1.02247
VAL_063	PCR confirmed	5	N-protein	IgG	0.124979
VAL_072	PCR confirmed	5	N-protein	IgG	0.154435
VAL_044	Pre-pandemic	5	N-protein	IgG	0.00715593
VAL_054	PCR confirmed	5	N-protein	IgG	0.168747
VAL_064	PCR confirmed	5	N-protein	IgG	0.127309
VAL_073	Pre-pandemic	5	N-protein	IgG	0.149443
VAL_045	PCR confirmed	5	N-protein	IgG	0.0815444
VAL_055	Pre-pandemic	5	N-protein	IgG	0.000665668
VAL_065	PCR confirmed	5	N-protein	IgG	0.0401065
VAL_074	PCR confirmed	5	N-protein	IgG	0.14911
VAL_046	PCR confirmed	5	N-protein	IgG	0.080213
VAL_056	PCR confirmed	5	N-protein	IgG	0.543684
VAL_066	Pre-pandemic	5	N-protein	IgG	0.225162
VAL_075	Pre-pandemic	5	N-protein	IgG	0.0685638
VAL_047	PCR confirmed	5	N-protein	IgG	0.0454319
VAL_057	Pre-pandemic	5	N-protein	IgG	0.135463
VAL_067	Pre-pandemic	5	N-protein	IgG	0.0109835
VAL_076	Pre-pandemic	5	N-protein	IgG	0.0597437
VAL_048	Pre-pandemic	5	N-protein	IgG	0.0213014
VAL_058	Pre-pandemic	5	N-protein	IgG	0.0186387
VAL_077	Pre-pandemic	5	N-protein	IgG	0.0806452
VAL_087	PCR confirmed	5	N-protein	IgG	0.66129
VAL_078	Pre-pandemic	5	N-protein	IgG	0.0216788
VAL_088	Pre-pandemic	5	N-protein	IgG	0.0133541
VAL_107	PCR confirmed	5	N-protein	IgG	0.217482
VAL_089	Pre-pandemic	5	N-protein	IgG	0.0150884
VAL_080	Pre-pandemic	5	N-protein	IgG	0.00537634
VAL_090	Pre-pandemic	5	N-protein	IgG	0.0114464
VAL_100	Pre-pandemic	5	N-protein	IgG	0.00589663
VAL_109	PCR confirmed	5	N-protein	IgG	0.366805
VAL_081	Pre-pandemic	5	N-protein	IgG	0.0622615
VAL_091	PCR confirmed	5	N-protein	IgG	0.361429
VAL_110	PCR confirmed	5	N-protein	IgG	0.115331
VAL_082	PCR confirmed	5	N-protein	IgG	0.0740548
VAL_092	Pre-pandemic	5	N-protein	IgG	0.197017
VAL_111	Pre-pandemic	5	N-protein	IgG	0.141172
VAL_093	Pre-pandemic	5	N-protein	IgG	0.0215054
VAL_112	Pre-pandemic	5	N-protein	IgG	0.0079778
VAL_084	Pre-pandemic	5	N-protein	IgG	0.010059
VAL_094	Pre-pandemic	5	N-protein	IgG	0.00659036
VAL_104	Pre-pandemic	5	N-protein	IgG	0.109261
VAL_113	PCR confirmed	5	N-protein	IgG	0.264828
VAL_085	Pre-pandemic	5	N-protein	IgG	0.0253208
VAL_095	Pre-pandemic	5	N-protein	IgG	0.0104058
VAL_114	PCR confirmed	5	N-protein	IgG	0.057232
VAL_086	Pre-pandemic	5	N-protein	IgG	0.0284426
VAL_096	Pre-pandemic	5	N-protein	IgG	0.108221
VAL_115	Pre-pandemic	5	N-protein	IgG	0.113719
VAL_127	PCR confirmed	5	N-protein	IgG	0.180313
VAL_138	PCR confirmed	5	N-protein	IgG	0.27984
VAL_116	Pre-pandemic	5	N-protein	IgG	0.391194
VAL_128	Pre-pandemic	5	N-protein	IgG	0.010917
VAL_139	PCR confirmed	5	N-protein	IgG	0.229076
VAL_117	Pre-pandemic	5	N-protein	IgG	0.0525837
VAL_129	Pre-pandemic	5	N-protein	IgG	0.0302038
VAL_140	Pre-pandemic	5	N-protein	IgG	0.00727802
VAL_118	PCR confirmed	5	N-protein	IgG	0.488355
VAL_131	Pre-pandemic	5	N-protein	IgG	0.0753275
VAL_141	Pre-pandemic	5	N-protein	IgG	0.0103712
VAL_132	Pre-pandemic	5	N-protein	IgG	0.032933
VAL_143	Pre-pandemic	5	N-protein	IgG	0.0873362
VAL_133	PCR confirmed	5	N-protein	IgG	0.808588
VAL_144	Pre-pandemic	5	N-protein	IgG	0.00363901
VAL_121	Pre-pandemic	5	N-protein	IgG	0.044032
VAL_134	PCR confirmed	5	N-protein	IgG	0.300582
VAL_122	Pre-pandemic	5	N-protein	IgG	0.0664119
VAL_135	Pre-pandemic	5	N-protein	IgG	0.0151019
VAL_146	Pre-pandemic	5	N-protein	IgG	0.036754
VAL_125	PCR confirmed	5	N-protein	IgG	0.825328
VAL_136	Pre-pandemic	5	N-protein	IgG	0.0374818
VAL_147	Pre-pandemic	5	N-protein	IgG	0.0372999
VAL_126	Pre-pandemic	5	N-protein	IgG	0.00254731
VAL_101	PCR confirmed	5	N-protein	IgG	0.0744777
VAL_142	Pre-pandemic	5	N-protein	IgG	0.0203451
VAL_083	Pre-pandemic	5	N-protein	IgG	0.0250681
VAL_102	PCR confirmed	5	N-protein	IgG	0.141326
VAL_119	Pre-pandemic	5	N-protein	IgG	0.00526794
VAL_097	PCR confirmed	5	N-protein	IgG	1.11208
VAL_103	Pre-pandemic	5	N-protein	IgG	0.00563124
VAL_120	Pre-pandemic	5	N-protein	IgG	0.00345141
VAL_098	Pre-pandemic	5	N-protein	IgG	0.146776
VAL_145	Pre-pandemic	5	N-protein	IgG	0.00599455
VAL_099	Pre-pandemic	5	N-protein	IgG	0.00926431
VAL_105	PCR confirmed	5	N-protein	IgG	0.146776

## Sheet: normROC_NproteinIgA_ROCdata
threshold	specificity	sensitivity
0.10279	0.50289	0.91358
0.103291	0.508671	0.91358
0.103587	0.514451	0.91358
0.104065	0.520231	0.91358
0.104491	0.526012	0.91358
0.104721	0.526012	0.901235
0.10479	0.526012	0.888889
0.105823	0.531792	0.888889
0.107407	0.537572	0.888889
0.10869	0.537572	0.876543
0.109443	0.543353	0.876543
0.1098	0.543353	0.864198
0.110286	0.543353	0.851852
0.110857	0.549133	0.851852
0.111763	0.554913	0.851852
0.11253	0.554913	0.839506
0.114092	0.554913	0.82716
0.115646	0.554913	0.814815
0.116457	0.554913	0.802469
0.117724	0.554913	0.790123
0.118813	0.560694	0.790123
0.120459	0.566474	0.790123
0.122036	0.572254	0.790123
0.123676	0.578035	0.790123
0.125486	0.583815	0.790123
0.126718	0.589595	0.790123
0.127649	0.595376	0.790123
0.127907	0.595376	0.777778
0.128622	0.601156	0.777778
0.130496	0.606936	0.777778
0.132677	0.606936	0.765432
0.134205	0.612717	0.765432
0.134832	0.612717	0.753086
0.135194	0.618497	0.753086
0.1356	0.618497	0.740741
0.136816	0.618497	0.728395
0.138757	0.618497	0.716049
0.139686	0.618497	0.703704
0.139862	0.618497	0.691358
0.140102	0.624277	0.691358
0.140922	0.624277	0.679012
0.141987	0.630058	0.679012
0.143036	0.635838	0.679012
0.144188	0.635838	0.666667
0.14485	0.641618	0.666667
0.145009	0.641618	0.654321
0.145503	0.641618	0.641975
0.146624	0.641618	0.62963
0.147585	0.641618	0.617284
0.147915	0.641618	0.604938
0.148934	0.647399	0.604938
0.1505	0.647399	0.592593
0.151131	0.653179	0.592593
0.151755	0.65896	0.592593
0.153197	0.66474	0.592593
0.154989	0.66474	0.580247
0.157065	0.66474	0.567901
0.160125	0.67052	0.567901
0.162994	0.676301	0.567901
0.166202	0.682081	0.567901
0.169014	0.687861	0.567901
0.169628	0.693642	0.567901
0.170643	0.693642	0.555556
0.171821	0.693642	0.54321
0.172452	0.693642	0.530864
0.173786	0.699422	0.530864
0.176062	0.699422	0.518519
0.177889	0.705202	0.518519
0.179165	0.710983	0.518519
0.180402	0.716763	0.518519
0.182232	0.716763	0.506173
0.184317	0.716763	0.493827
0.185271	0.722543	0.493827
0.1873	0.728324	0.493827
0.189675	0.734104	0.493827
0.190679	0.734104	0.481481
0.191784	0.739884	0.481481
0.193604	0.745665	0.481481
0.195151	0.745665	0.469136
0.19643	0.745665	0.45679
0.199968	0.745665	0.444444
0.202817	0.745665	0.432099
0.204105	0.751445	0.432099
0.205748	0.757225	0.432099
0.209039	0.757225	0.419753
0.212888	0.763006	0.419753
0.214384	0.768786	0.419753
0.216509	0.774566	0.419753
0.220124	0.780347	0.419753
0.225088	0.780347	0.407407
0.228804	0.786127	0.407407
0.229753	0.791908	0.407407
0.231375	0.791908	0.395062
0.233634	0.797688	0.395062
0.235004	0.797688	0.382716
0.236624	0.803468	0.382716
0.238352	0.803468	0.37037
0.239506	0.803468	0.358025
0.241318	0.809249	0.358025
0.244363	0.809249	0.345679
0.246625	0.815029	0.345679
0.247125	0.815029	0.333333
0.248539	0.820809	0.333333
0.252243	0.820809	0.320988
0.25481	0.82659	0.320988
0.257987	0.83237	0.320988
0.262324	0.83815	0.320988
0.265952	0.83815	0.308642
0.273423	0.83815	0.296296
0.282344	0.83815	0.283951
0.289622	0.83815	0.271605
0.294667	0.83815	0.259259
0.29617	0.843931	0.259259
0.296298	0.849711	0.259259
0.296838	0.855491	0.259259
0.298963	0.861272	0.259259
0.302461	0.861272	0.246914
0.304951	0.867052	0.246914
0.306461	0.867052	0.234568
0.310683	0.872832	0.234568
0.316067	0.872832	0.222222
0.321861	0.878613	0.222222
0.327277	0.878613	0.209877
0.33216	0.884393	0.209877
0.338146	0.890173	0.209877
0.347051	0.890173	0.197531
0.35534	0.890173	0.185185
0.359158	0.895954	0.185185
0.363843	0.901734	0.185185
0.367596	0.907514	0.185185
0.370806	0.907514	0.17284
0.374695	0.907514	0.160494
0.377071	0.913295	0.160494
0.378568	0.913295	0.148148
0.380811	0.913295	0.135802
0.383159	0.919075	0.135802
0.387013	0.924855	0.135802
0.392155	0.924855	0.123457
0.395491	0.924855	0.111111
0.401657	0.924855	0.0987654
0.408173	0.930636	0.0987654
0.413076	0.936416	0.0987654
0.427377	0.936416	0.0864198
0.447147	0.942197	0.0864198
0.465989	0.947977	0.0864198
0.47688	0.953757	0.0864198
0.481238	0.959538	0.0864198
0.509065	0.965318	0.0864198
0.53434	0.965318	0.0740741
0.537113	0.965318	0.0617284
0.540775	0.971098	0.0617284
0.557651	0.976879	0.0617284
0.574196	0.976879	0.0493827
0.583063	0.976879	0.037037
0.619648	0.982659	0.037037
0.671771	0.988439	0.037037
0.766911	0.988439	0.0246914
0.844658	0.988439	0.0123457

## Sheet: normROC_NproteinnIgG_ROCdata
threshold	specificity	sensitivity
0.035661	0.50289	0.9625
0.036156	0.508671	0.9625
0.0366917	0.514451	0.9625
0.0368396	0.520231	0.9625
0.0369811	0.526012	0.9625
0.0371684	0.531792	0.9625
0.0373908	0.537572	0.9625
0.0381943	0.543353	0.9625
0.0395067	0.549133	0.9625
0.0404633	0.549133	0.95
0.0410022	0.549133	0.9375
0.0412279	0.549133	0.925
0.0417972	0.554913	0.925
0.0429621	0.554913	0.9125
0.0437213	0.560694	0.9125
0.0439367	0.566474	0.9125
0.0440663	0.572254	0.9125
0.0443992	0.578035	0.9125
0.0448947	0.583815	0.9125
0.0452571	0.589595	0.9125
0.0454273	0.595376	0.9125
0.0455715	0.595376	0.9
0.0460242	0.601156	0.9
0.0483229	0.606936	0.9
0.0508224	0.612717	0.9
0.05196	0.612717	0.8875
0.0537202	0.618497	0.8875
0.0549448	0.624277	0.8875
0.0561324	0.630058	0.8875
0.0573321	0.630058	0.875
0.0577858	0.630058	0.8625
0.0587767	0.635838	0.8625
0.0595788	0.641618	0.8625
0.0598269	0.647399	0.8625
0.0607649	0.647399	0.85
0.0619406	0.647399	0.8375
0.0630828	0.653179	0.8375
0.0640251	0.65896	0.8375
0.0645222	0.66474	0.8375
0.0652314	0.66474	0.825
0.0659881	0.67052	0.825
0.0670245	0.676301	0.825
0.0678858	0.682081	0.825
0.0683491	0.682081	0.8125
0.0687945	0.687861	0.8125
0.0698999	0.693642	0.8125
0.0711587	0.699422	0.8125
0.0719828	0.705202	0.8125
0.072961	0.710983	0.8125
0.073777	0.716763	0.8125
0.0742391	0.716763	0.8
0.0744506	0.716763	0.7875
0.0749026	0.716763	0.775
0.0757563	0.722543	0.775
0.0767147	0.728324	0.775
0.0777492	0.734104	0.775
0.0792336	0.739884	0.775
0.0804291	0.739884	0.7625
0.0810948	0.745665	0.7625
0.0827583	0.745665	0.75
0.0856543	0.751445	0.75
0.0879865	0.757225	0.75
0.0891575	0.763006	0.75
0.0899305	0.768786	0.75
0.0925012	0.774566	0.75
0.095116	0.780347	0.75
0.0961218	0.780347	0.7375
0.0987353	0.780347	0.725
0.101891	0.786127	0.725
0.10396	0.791908	0.725
0.105296	0.797688	0.725
0.107018	0.797688	0.7125
0.108741	0.803468	0.7125
0.109505	0.809249	0.7125
0.109875	0.815029	0.7125
0.111786	0.815029	0.7
0.113645	0.815029	0.6875
0.113868	0.820809	0.6875
0.114674	0.820809	0.675
0.115805	0.820809	0.6625
0.116879	0.82659	0.6625
0.117755	0.83237	0.6625
0.118177	0.83815	0.6625
0.121309	0.83815	0.65
0.124373	0.83815	0.6375
0.124715	0.843931	0.6375
0.126044	0.843931	0.625
0.127209	0.843931	0.6125
0.129147	0.843931	0.6
0.131979	0.843931	0.5875
0.133012	0.843931	0.575
0.133897	0.849711	0.575
0.135103	0.849711	0.5625
0.137814	0.855491	0.5625
0.14056	0.861272	0.5625
0.141064	0.867052	0.5625
0.141249	0.872832	0.5625
0.141929	0.872832	0.55
0.142921	0.878613	0.5375
0.143838	0.878613	0.525
0.145571	0.884393	0.525
0.147943	0.890173	0.5125
0.149276	0.890173	0.5
0.15094	0.895954	0.5
0.153437	0.901734	0.5
0.156571	0.901734	0.4875
0.161649	0.907514	0.4875
0.166669	0.913295	0.4875
0.170991	0.913295	0.475
0.175006	0.919075	0.475
0.176944	0.924855	0.475
0.178713	0.924855	0.4625
0.187082	0.924855	0.45
0.194461	0.924855	0.4375
0.195815	0.924855	0.425
0.196788	0.924855	0.4125
0.198189	0.930636	0.4125
0.201136	0.936416	0.4125
0.203482	0.936416	0.4
0.206899	0.942197	0.4
0.213613	0.942197	0.3875
0.2186	0.942197	0.375
0.221434	0.947977	0.375
0.224156	0.947977	0.3625
0.227119	0.953757	0.3625
0.233251	0.953757	0.35
0.246159	0.959538	0.35
0.25986	0.959538	0.3375
0.269375	0.959538	0.325
0.276881	0.959538	0.3125
0.290211	0.959538	0.3
0.314479	0.959538	0.2875
0.331265	0.959538	0.275
0.347792	0.959538	0.2625
0.362031	0.959538	0.25
0.363879	0.959538	0.2375
0.365965	0.959538	0.225
0.368542	0.959538	0.2125
0.375092	0.965318	0.2125
0.385549	0.971098	0.2125
0.391861	0.976879	0.2125
0.392979	0.976879	0.2
0.416096	0.976879	0.1875
0.459572	0.982659	0.1875
0.484369	0.982659	0.175
0.505672	0.982659	0.1625
0.527339	0.982659	0.15
0.531928	0.982659	0.1375
0.537926	0.988439	0.1375
0.550905	0.988439	0.125
0.576773	0.988439	0.1125
0.600006	0.988439	0.1
0.632942	0.99422	0.1
0.680674	0.99422	0.0875
0.731895	0.99422	0.075
0.78616	1	0.075
0.816958	1	0.0625
0.846995	1	0.05
0.901223	1	0.0375
0.978125	1	0.025
1.06727	1	0.0125

## Sheet: normROC_RBDIgA_ROCdata
	threshold	specificity	sensitivity
1	0.285593	0.516129	0.911765
2	0.286958	0.532258	0.911765
3	0.291447	0.532258	0.852941
4	0.303117	0.548387	0.852941
5	0.312329	0.564516	0.852941
6	0.313817	0.564516	0.823529
7	0.319002	0.580645	0.823529
8	0.323706	0.596774	0.823529
9	0.324852	0.612903	0.823529
10	0.337422	0.612903	0.794118
11	0.352133	0.629032	0.794118
12	0.360187	0.645161	0.794118
13	0.367105	0.66129	0.794118
14	0.371442	0.677419	0.794118
15	0.376989	0.677419	0.764706
16	0.385607	0.693548	0.764706
17	0.397216	0.693548	0.735294
18	0.405607	0.693548	0.705882
19	0.411405	0.693548	0.676471
20	0.416892	0.709677	0.676471
21	0.418813	0.725806	0.676471
22	0.422984	0.741935	0.676471
23	0.432152	0.741935	0.647059
24	0.442158	0.758065	0.647059
25	0.448382	0.758065	0.617647
26	0.450552	0.774194	0.617647
27	0.451566	0.774194	0.588235
28	0.461659	0.774194	0.558824
29	0.473552	0.774194	0.529412
30	0.479164	0.774194	0.5
31	0.490133	0.774194	0.470588
32	0.50439	0.774194	0.441176
33	0.513487	0.774194	0.411765
34	0.525215	0.790323	0.411765
35	0.554602	0.790323	0.382353
36	0.574648	0.790323	0.352941
37	0.587167	0.806452	0.352941
38	0.609077	0.806452	0.323529
39	0.623787	0.822581	0.323529
40	0.647574	0.83871	0.323529
41	0.677585	0.854839	0.323529
42	0.708507	0.870968	0.323529
43	0.738441	0.870968	0.294118
44	0.758223	0.887097	0.294118
45	0.78862	0.887097	0.264706
46	0.833029	0.887097	0.235294
47	0.893339	0.887097	0.205882
48	0.936519	0.903226	0.205882
49	0.977016	0.919355	0.205882
50	1.04717	0.919355	0.176471
51	1.1048	0.935484	0.176471
52	1.13127	0.935484	0.147059
53	1.14656	0.935484	0.117647
54	1.16405	0.935484	0.0882353
55	1.18331	0.935484	0.0588235
56	1.19686	0.951613	0.0588235
57	1.22149	0.951613	0.0294118

## Sheet: normROC_RBDIgG_ROCdata
threshold	specificity	sensitivity
0.128588	0.508197	0.84375
0.131028	0.52459	0.84375
0.132828	0.52459	0.8125
0.133122	0.540984	0.8125
0.134729	0.557377	0.8125
0.138453	0.57377	0.8125
0.145793	0.57377	0.78125
0.152526	0.590164	0.78125
0.162142	0.590164	0.75
0.170509	0.590164	0.71875
0.17373	0.606557	0.71875
0.183709	0.622951	0.71875
0.19272	0.622951	0.6875
0.196087	0.622951	0.65625
0.198469	0.639344	0.65625
0.206788	0.655738	0.65625
0.215703	0.655738	0.625
0.221228	0.655738	0.59375
0.233425	0.672131	0.59375
0.241964	0.672131	0.5625
0.24391	0.672131	0.53125
0.246507	0.672131	0.5
0.252256	0.672131	0.46875
0.259056	0.688525	0.46875
0.264087	0.704918	0.46875
0.26923	0.704918	0.4375
0.273523	0.704918	0.40625
0.283258	0.721311	0.40625
0.292877	0.721311	0.375
0.298938	0.721311	0.34375
0.303555	0.737705	0.34375
0.316414	0.737705	0.3125
0.333446	0.754098	0.3125
0.34071	0.770492	0.3125
0.348219	0.786885	0.3125
0.363732	0.803279	0.3125
0.398654	0.819672	0.3125
0.435627	0.836066	0.3125
0.450076	0.852459	0.3125
0.452788	0.868852	0.3125
0.46327	0.885246	0.3125
0.477796	0.901639	0.3125
0.498883	0.918033	0.3125
0.515781	0.934426	0.3125
0.522337	0.934426	0.28125
0.5324	0.934426	0.25
0.554656	0.95082	0.25
0.574191	0.95082	0.21875
0.57848	0.967213	0.21875
0.595926	0.967213	0.1875
0.610897	0.983607	0.1875
0.623837	1	0.1875
0.665443	1	0.15625
0.703525	1	0.125
0.740453	1	0.09375
0.88691	1	0.0625
1.08114	1	0.03125

## Sheet: normROC_SpikeIgA_ROCdata
threshold	specificity	sensitivity
0.0728492	0.502242	1
0.0735219	0.506726	1
0.0739636	0.506726	0.988506
0.0752181	0.506726	0.977011
0.0770927	0.511211	0.977011
0.0781634	0.515695	0.977011
0.0784227	0.520179	0.977011
0.0786424	0.524664	0.977011
0.0791277	0.529148	0.977011
0.0797178	0.529148	0.965517
0.0800039	0.533632	0.965517
0.080603	0.538117	0.965517
0.0819276	0.542601	0.965517
0.0839709	0.547085	0.965517
0.0855162	0.55157	0.965517
0.0863847	0.556054	0.965517
0.0880634	0.565022	0.965517
0.0893726	0.573991	0.965517
0.0900173	0.578475	0.965517
0.0905084	0.58296	0.965517
0.0908006	0.587444	0.965517
0.0911959	0.591928	0.965517
0.0917495	0.596413	0.965517
0.0923431	0.600897	0.965517
0.0926532	0.605381	0.965517
0.0937873	0.609865	0.965517
0.0950495	0.61435	0.965517
0.0953218	0.618834	0.965517
0.0959596	0.623318	0.965517
0.0968651	0.627803	0.965517
0.0979678	0.632287	0.965517
0.0987856	0.636771	0.965517
0.0989583	0.641256	0.965517
0.0995961	0.64574	0.965517
0.10105	0.650224	0.965517
0.102007	0.654709	0.965517
0.102289	0.659193	0.965517
0.102864	0.663677	0.965517
0.104706	0.668161	0.965517
0.107505	0.672646	0.965517
0.108891	0.67713	0.965517
0.110655	0.681614	0.965517
0.112926	0.686099	0.965517
0.114259	0.690583	0.965517
0.116126	0.695067	0.965517
0.117508	0.699552	0.965517
0.117923	0.699552	0.954023
0.118816	0.704036	0.954023
0.121318	0.70852	0.954023
0.123209	0.70852	0.942529
0.123977	0.713004	0.942529
0.124964	0.713004	0.931034
0.125541	0.717489	0.931034
0.125852	0.721973	0.931034
0.126118	0.726457	0.931034
0.127098	0.730942	0.931034
0.129297	0.735426	0.931034
0.131144	0.735426	0.91954
0.132163	0.735426	0.908046
0.132905	0.735426	0.896552
0.134421	0.73991	0.896552
0.135914	0.73991	0.885057
0.136299	0.73991	0.873563
0.136629	0.744395	0.873563
0.137983	0.748879	0.873563
0.139292	0.748879	0.862069
0.140014	0.753363	0.862069
0.141611	0.757848	0.862069
0.142773	0.762332	0.862069
0.143075	0.762332	0.850575
0.144876	0.766816	0.850575
0.147137	0.766816	0.83908
0.147713	0.7713	0.83908
0.147855	0.775785	0.83908
0.148391	0.775785	0.827586
0.149256	0.780269	0.827586
0.153764	0.784753	0.827586
0.158555	0.789238	0.827586
0.159428	0.789238	0.816092
0.159709	0.793722	0.816092
0.159964	0.798206	0.816092
0.160357	0.802691	0.816092
0.16761	0.807175	0.816092
0.175968	0.811659	0.816092
0.177858	0.816143	0.816092
0.180189	0.816143	0.804598
0.182661	0.816143	0.793103
0.185657	0.816143	0.781609
0.188464	0.816143	0.770115
0.190747	0.820628	0.770115
0.193829	0.825112	0.770115
0.196379	0.829596	0.770115
0.198268	0.829596	0.758621
0.19924	0.834081	0.758621
0.199623	0.838565	0.758621
0.201133	0.838565	0.747126
0.205315	0.843049	0.747126
0.209579	0.843049	0.735632
0.213043	0.847534	0.735632
0.215133	0.847534	0.724138
0.217453	0.847534	0.712644
0.220129	0.847534	0.701149
0.221787	0.852018	0.701149
0.224769	0.856502	0.701149
0.229034	0.856502	0.689655
0.232506	0.860987	0.689655
0.233621	0.865471	0.689655
0.235988	0.869955	0.689655
0.239355	0.874439	0.689655
0.240503	0.874439	0.678161
0.241892	0.878924	0.678161
0.246477	0.883408	0.678161
0.25012	0.883408	0.666667
0.250609	0.887892	0.666667
0.251792	0.887892	0.655172
0.253309	0.887892	0.643678
0.254276	0.892377	0.643678
0.258807	0.896861	0.643678
0.264686	0.896861	0.632184
0.269103	0.901345	0.632184
0.272641	0.901345	0.62069
0.273937	0.901345	0.609195
0.274589	0.901345	0.597701
0.276061	0.901345	0.586207
0.278651	0.90583	0.574713
0.280635	0.90583	0.563218
0.284002	0.910314	0.563218
0.287531	0.914798	0.563218
0.290256	0.919283	0.563218
0.294439	0.919283	0.551724
0.296599	0.923767	0.551724
0.297227	0.928251	0.551724
0.298954	0.928251	0.54023
0.300974	0.928251	0.528736
0.302733	0.932735	0.528736
0.304138	0.932735	0.517241
0.306133	0.93722	0.517241
0.308647	0.941704	0.517241
0.311657	0.941704	0.505747
0.31663	0.941704	0.494253
0.319666	0.946188	0.494253
0.320318	0.946188	0.482759
0.329216	0.946188	0.471264
0.33803	0.950673	0.471264
0.338634	0.950673	0.45977
0.338731	0.950673	0.448276
0.339007	0.950673	0.436782
0.340775	0.950673	0.425287
0.342535	0.950673	0.413793
0.342828	0.955157	0.413793
0.343553	0.955157	0.402299
0.345261	0.959641	0.402299
0.353799	0.964126	0.402299
0.361551	0.964126	0.390805
0.362798	0.964126	0.37931
0.364088	0.96861	0.37931
0.369949	0.973094	0.37931
0.378255	0.977578	0.37931
0.382562	0.977578	0.367816
0.384582	0.977578	0.356322
0.389783	0.982063	0.356322
0.396605	0.982063	0.344828
0.399348	0.982063	0.333333
0.400038	0.982063	0.321839
0.405183	0.982063	0.310345
0.411141	0.986547	0.310345
0.415471	0.986547	0.298851
0.41913	0.986547	0.287356
0.42036	0.986547	0.275862
0.422014	0.986547	0.264368
0.4238	0.991031	0.264368
0.427051	0.991031	0.252874
0.429376	0.991031	0.241379
0.432965	0.991031	0.229885
0.43821	0.991031	0.218391
0.442623	0.995516	0.218391
0.451021	0.995516	0.206897
0.459504	0.995516	0.195402
0.472413	0.995516	0.183908
0.498509	0.995516	0.172414
0.516049	0.995516	0.16092
0.518845	0.995516	0.149425
0.526918	1	0.149425
0.54799	1	0.137931
0.571517	1	0.126437
0.594952	1	0.114943
0.611146	1	0.103448
0.664198	1	0.091954
0.7336	1	0.0804598
0.763716	1	0.0689655
0.824172	1	0.0574713
0.891165	1	0.045977
0.931857	1	0.0344828
0.977997	1	0.0229885
1.02208	1	0.0114943

## Sheet: normROC_SpikeIgG_ROCdata
threshold	specificity	sensitivity
0.0398992	0.502538	1
0.0400781	0.507614	1
0.0402254	0.51269	1
0.0402773	0.517766	1
0.040358	0.522843	1
0.0405243	0.527919	1
0.0409156	0.532995	1
0.0416614	0.538071	1
0.0423079	0.543147	1
0.0425386	0.548223	1
0.0427559	0.553299	1
0.0432991	0.558376	1
0.0437726	0.563452	1
0.043897	0.568528	1
0.0439369	0.573604	1
0.0439811	0.57868	1
0.0442342	0.583756	1
0.0449002	0.588832	1
0.0454448	0.593909	1
0.0468022	0.598985	1
0.048513	0.604061	1
0.0491821	0.609137	1
0.049396	0.614213	1
0.0495352	0.619289	1
0.0500697	0.624365	1
0.0510526	0.629442	1
0.0521452	0.634518	1
0.0526944	0.639594	1
0.0529632	0.64467	1
0.0535166	0.649746	1
0.05402	0.654822	1
0.0543447	0.659898	1
0.0551347	0.664975	1
0.0561628	0.670051	1
0.0567198	0.675127	1
0.0570257	0.680203	1
0.0585136	0.685279	1
0.0600889	0.690355	1
0.0612461	0.695431	1
0.0627088	0.700508	1
0.0634418	0.705584	1
0.0643344	0.71066	1
0.065697	0.71066	0.987952
0.0664875	0.715736	0.987952
0.0671719	0.720812	0.987952
0.068989	0.725888	0.987952
0.0715201	0.730964	0.987952
0.0731898	0.730964	0.975904
0.0737839	0.736041	0.975904
0.0752978	0.741117	0.975904
0.0776698	0.746193	0.975904
0.0789358	0.751269	0.975904
0.0797371	0.761421	0.975904
0.0804638	0.766497	0.975904
0.0809225	0.771574	0.975904
0.0814974	0.77665	0.975904
0.0818229	0.77665	0.963855
0.0821638	0.77665	0.951807
0.0825184	0.781726	0.951807
0.0828806	0.786802	0.951807
0.0833974	0.791878	0.951807
0.0837249	0.796954	0.951807
0.0853805	0.80203	0.951807
0.0885031	0.80203	0.939759
0.0914954	0.807107	0.939759
0.093083	0.812183	0.939759
0.0935762	0.812183	0.927711
0.0941516	0.812183	0.915663
0.0955458	0.812183	0.903614
0.0985512	0.817259	0.903614
0.101061	0.822335	0.903614
0.102917	0.827411	0.903614
0.104135	0.827411	0.879518
0.10478	0.827411	0.86747
0.105859	0.832487	0.86747
0.108222	0.832487	0.855422
0.110228	0.837563	0.855422
0.111399	0.84264	0.855422
0.113229	0.847716	0.855422
0.114079	0.852792	0.855422
0.114389	0.857868	0.855422
0.116687	0.857868	0.843373
0.118886	0.862944	0.843373
0.119396	0.86802	0.843373
0.12017	0.873096	0.843373
0.122188	0.878173	0.843373
0.125132	0.878173	0.831325
0.126642	0.883249	0.831325
0.129491	0.888325	0.831325
0.133234	0.893401	0.831325
0.13679	0.898477	0.831325
0.139784	0.898477	0.819277
0.141599	0.898477	0.807229
0.14403	0.903553	0.807229
0.148829	0.908629	0.807229
0.15269	0.908629	0.795181
0.154068	0.913706	0.795181
0.155793	0.918782	0.795181
0.157419	0.918782	0.783133
0.159657	0.918782	0.771084
0.161774	0.918782	0.759036
0.164416	0.923858	0.759036
0.168653	0.923858	0.746988
0.172306	0.923858	0.73494
0.173443	0.923858	0.722892
0.173553	0.923858	0.710843
0.177527	0.928934	0.710843
0.183165	0.93401	0.710843
0.18546	0.93401	0.698795
0.188085	0.939086	0.698795
0.190727	0.939086	0.686747
0.194515	0.944162	0.686747
0.198047	0.944162	0.674699
0.201019	0.944162	0.662651
0.20619	0.949239	0.662651
0.214369	0.954315	0.662651
0.220479	0.954315	0.650602
0.223927	0.959391	0.650602
0.227035	0.959391	0.638554
0.228573	0.959391	0.626506
0.235021	0.964467	0.626506
0.240316	0.969543	0.626506
0.241306	0.969543	0.614458
0.243797	0.969543	0.60241
0.246802	0.974619	0.60241
0.25405	0.974619	0.590361
0.261343	0.974619	0.578313
0.265016	0.974619	0.566265
0.269049	0.979695	0.566265
0.27878	0.979695	0.554217
0.289105	0.979695	0.542169
0.294508	0.979695	0.53012
0.300761	0.979695	0.518072
0.304264	0.979695	0.506024
0.310055	0.984772	0.506024
0.316051	0.984772	0.493976
0.317655	0.984772	0.481928
0.319705	0.984772	0.46988
0.32117	0.989848	0.46988
0.330229	0.989848	0.457831
0.352834	0.989848	0.445783
0.368281	0.989848	0.433735
0.374115	0.989848	0.421687
0.383139	0.989848	0.409639
0.391432	0.989848	0.39759
0.400668	0.989848	0.385542
0.406525	0.989848	0.373494
0.410291	0.989848	0.361446
0.426605	0.989848	0.349398
0.451654	0.989848	0.337349
0.485047	0.989848	0.325301
0.508269	0.989848	0.313253
0.514655	0.994924	0.313253
0.52312	0.994924	0.301205
0.534895	0.994924	0.289157
0.545361	0.994924	0.277108
0.560258	0.994924	0.26506
0.573855	0.994924	0.253012
0.597371	0.994924	0.240964
0.627256	0.994924	0.228916
0.640355	0.994924	0.216867
0.673034	0.994924	0.204819
0.715225	0.994924	0.192771
0.732428	0.994924	0.180723
0.739009	0.994924	0.168675
0.749623	0.994924	0.156627
0.766621	0.994924	0.144578
0.820574	1	0.144578
0.877279	1	0.13253
0.917399	1	0.120482
0.950706	1	0.108434
0.971697	1	0.0963855
0.987174	1	0.0843373
1.00781	1	0.0722892
1.06972	1	0.060241
1.12297	1	0.0481928
1.15016	1	0.0361446
1.17105	1	0.0240964
1.18618	1	0.0120482
