# Supplementary material for: Evaluation and deployment of isotype-specific salivary antibody assays for detecting previous SARS-CoV-2 infection in children and adults
Source: Commun Med (Lond). 2023 Mar 15;3:37. doi: 10.1038/s43856-023-00264-2 (PMC10016188; doi:10.1038/s43856-023-00264-2)
Supplement: Supplementary file 2 — Supplementary Dataset 2 [file 43856_2023_264_MOESM2_ESM.xlsx]

## Sheet: Figure3a
Saliva_ID	Donor	Dilution	Antigen	Secondary	Norm_OD
Thr_006	PCR confirmed	10	Spike	IgA	0.608889
Thr_006	PCR confirmed	30	Spike	IgA	0.241212
Thr_006	PCR confirmed	90	Spike	IgA	0.0961616
Thr_006	PCR confirmed	270	Spike	IgA	0.0343434
Thr_009	PCR confirmed	10	Spike	IgA	0.56202
Thr_003	PCR confirmed	30	Spike	IgA	0.256566
Thr_003	PCR confirmed	90	Spike	IgA	0.101818
Thr_003	PCR confirmed	270	Spike	IgA	0.0363636
Thr_005	Pre-pandemic	10	Spike	IgA	0.385051
Thr_005	Pre-pandemic	30	Spike	IgA	0.162828
Thr_002	Pre-pandemic	90	Spike	IgA	0.0622222
Thr_002	Pre-pandemic	270	Spike	IgA	0.0246465
Thr_007	Pre-pandemic	10	Spike	IgA	0.233535
Thr_007	Pre-pandemic	30	Spike	IgA	0.0977778
Thr_007	Pre-pandemic	90	Spike	IgA	0.159192
Thr_008	Pre-pandemic	270	Spike	IgA	0.0141414
Thr_010	Pre-pandemic	10	Spike	IgA	0.113535
Thr_010	Pre-pandemic	30	Spike	IgA	0.039596
Thr_010	Pre-pandemic	90	Spike	IgA	0.0153535
Thr_010	Pre-pandemic	270	Spike	IgA	0.00525253
Thr_011	PCR confirmed	10	Spike	IgA	0.338586
Thr_011	PCR confirmed	30	Spike	IgA	0.142222
Thr_021	PCR confirmed	90	Spike	IgA	0.0565657
Thr_021	PCR confirmed	270	Spike	IgA	0.0193939
Thr_012	PCR confirmed	10	Spike	IgA	0.38101
Thr_012	PCR confirmed	30	Spike	IgA	0.142222
Thr_012	PCR confirmed	90	Spike	IgA	0.0529293
Thr_022	PCR confirmed	270	Spike	IgA	0.0109091
Thr_013	Pre-pandemic	10	Spike	IgA	0.136566
Thr_013	Pre-pandemic	30	Spike	IgA	0.0658586
Thr_013	Pre-pandemic	90	Spike	IgA	0.0222222
Thr_013	Pre-pandemic	270	Spike	IgA	0.00808081
Thr_023	Pre-pandemic	10	Spike	IgA	0.250505
Thr_014	Pre-pandemic	30	Spike	IgA	0.102626
Thr_014	Pre-pandemic	90	Spike	IgA	0.0355556
Thr_014	Pre-pandemic	270	Spike	IgA	0.0133333
Thr_053	Pre-pandemic	10	Spike	IgA	0.281149
Thr_053	Pre-pandemic	30	Spike	IgA	0.118699
Thr_063	Pre-pandemic	90	Spike	IgA	0.0513601
Thr_063	Pre-pandemic	270	Spike	IgA	0.0178809
Thr_063	PCR confirmed	10	Spike	IgA	0.240441
Thr_063	PCR confirmed	30	Spike	IgA	0.105383
Thr_054	PCR confirmed	90	Spike	IgA	0.0445121
Thr_054	PCR confirmed	270	Spike	IgA	0.0159787
Thr_054	Pre-pandemic	10	Spike	IgA	0.177287
Thr_054	Pre-pandemic	30	Spike	IgA	0.0684801
Thr_064	Pre-pandemic	90	Spike	IgA	0.0266312
Thr_064	Pre-pandemic	270	Spike	IgA	0.00989157
Thr_064	PCR confirmed	10	Spike	IgA	0.178429
Thr_064	PCR confirmed	30	Spike	IgA	0.0559254
Thr_055	PCR confirmed	90	Spike	IgA	0.0296747
Thr_055	PCR confirmed	270	Spike	IgA	0.00836979
Thr_055	Pre-pandemic	10	Spike	IgA	0.192505
Thr_055	Pre-pandemic	30	Spike	IgA	0.100057
Thr_065	Pre-pandemic	90	Spike	IgA	0.0505992
Thr_065	Pre-pandemic	270	Spike	IgA	0.0251094
Thr_065	PCR confirmed	10	Spike	IgA	0.183375
Thr_065	PCR confirmed	30	Spike	IgA	0.0916873
Thr_056	PCR confirmed	90	Spike	IgA	0.0441316
Thr_056	PCR confirmed	270	Spike	IgA	0.01712
Thr_056	Pre-pandemic	10	Spike	IgA	0.159787
Thr_056	Pre-pandemic	30	Spike	IgA	0.0601103
Thr_066	Pre-pandemic	90	Spike	IgA	0.0228267
Thr_066	Pre-pandemic	270	Spike	IgA	0.0076089
Thr_066	PCR confirmed	10	Spike	IgA	0.456915
Thr_066	PCR confirmed	30	Spike	IgA	0.185657
Thr_057	PCR confirmed	90	Spike	IgA	0.0772304
Thr_057	PCR confirmed	270	Spike	IgA	0.027392
Thr_057	Pre-pandemic	10	Spike	IgA	0.023968
Thr_057	Pre-pandemic	30	Spike	IgA	0.00836979
Thr_067	Pre-pandemic	90	Spike	IgA	0.00380445
Thr_067	Pre-pandemic	270	Spike	IgA	0.00076089
Thr_067	PCR confirmed	10	Spike	IgA	0.250713
Thr_067	PCR confirmed	30	Spike	IgA	0.103481
Thr_058	PCR confirmed	90	Spike	IgA	0.041849
Thr_058	PCR confirmed	270	Spike	IgA	0.0163591
Thr_058	Pre-pandemic	10	Spike	IgA	0.157885
Thr_058	Pre-pandemic	30	Spike	IgA	0.0703823
Thr_068	Pre-pandemic	90	Spike	IgA	0.0304356
Thr_068	Pre-pandemic	270	Spike	IgA	0.0121742
Thr_068	PCR confirmed	10	Spike	IgA	0.303595
Thr_068	PCR confirmed	30	Spike	IgA	0.112231
Thr_078	PCR confirmed	90	Spike	IgA	0.038425
Thr_078	PCR confirmed	270	Spike	IgA	0.0140765
Thr_078	Pre-pandemic	10	Spike	IgA	0.286856
Thr_078	Pre-pandemic	30	Spike	IgA	0.134297
Thr_069	Pre-pandemic	90	Spike	IgA	0.0631539
Thr_069	Pre-pandemic	270	Spike	IgA	0.0247289
Thr_069	PCR confirmed	10	Spike	IgA	0.18794
Thr_069	PCR confirmed	30	Spike	IgA	0.0745672
Thr_079	PCR confirmed	90	Spike	IgA	0.0300552
Thr_079	PCR confirmed	270	Spike	IgA	0.00913068
Thr_079	Pre-pandemic	10	Spike	IgA	0.0703823
Thr_079	Pre-pandemic	30	Spike	IgA	0.0338596
Thr_070	Pre-pandemic	90	Spike	IgA	0.0152178
Thr_070	Pre-pandemic	270	Spike	IgA	0.00570668
Thr_070	PCR confirmed	10	Spike	IgA	0.873122
Thr_070	PCR confirmed	30	Spike	IgA	0.438273
Thr_080	PCR confirmed	90	Spike	IgA	0.203158
Thr_080	PCR confirmed	270	Spike	IgA	0.0700019
Thr_080	Pre-pandemic	10	Spike	IgA	0.0121742
Thr_080	Pre-pandemic	30	Spike	IgA	0.00532623
Thr_071	Pre-pandemic	90	Spike	IgA	0.00266312
Thr_071	Pre-pandemic	270	Spike	IgA	0.00076089
Thr_071	Pre-pandemic	10	Spike	IgA	0.375499
Thr_071	Pre-pandemic	30	Spike	IgA	0.190223
Thr_081	Pre-pandemic	90	Spike	IgA	0.0806544
Thr_081	Pre-pandemic	270	Spike	IgA	0.0292943
Thr_081	PCR confirmed	10	Spike	IgA	0.613404
Thr_081	PCR confirmed	30	Spike	IgA	0.301587
Thr_072	PCR confirmed	90	Spike	IgA	0.147795
Thr_072	PCR confirmed	270	Spike	IgA	0.0567901
Thr_072	Pre-pandemic	10	Spike	IgA	0.307584
Thr_072	Pre-pandemic	30	Spike	IgA	0.131217
Thr_082	Pre-pandemic	90	Spike	IgA	0.0497355
Thr_082	Pre-pandemic	270	Spike	IgA	0.0179894
Thr_082	PCR confirmed	10	Spike	IgA	0.411993
Thr_082	PCR confirmed	30	Spike	IgA	0.164374
Thr_073	PCR confirmed	90	Spike	IgA	0.0638448
Thr_073	PCR confirmed	270	Spike	IgA	0.021164
Thr_073	Pre-pandemic	10	Spike	IgA	0.142504
Thr_073	Pre-pandemic	30	Spike	IgA	0.0687831
Thr_083	Pre-pandemic	90	Spike	IgA	0.0289242
Thr_083	Pre-pandemic	270	Spike	IgA	0.010582
Thr_083	PCR confirmed	10	Spike	IgA	0.714991
Thr_083	PCR confirmed	30	Spike	IgA	0.323104
Thr_074	PCR confirmed	90	Spike	IgA	0.145326
Thr_074	PCR confirmed	270	Spike	IgA	0.0458554
Thr_074	Pre-pandemic	10	Spike	IgA	0.240564
Thr_074	Pre-pandemic	30	Spike	IgA	0.114286
Thr_084	Pre-pandemic	90	Spike	IgA	0.043739
Thr_084	Pre-pandemic	270	Spike	IgA	0.0155203
Thr_084	PCR confirmed	10	Spike	IgA	0.249735
Thr_084	PCR confirmed	30	Spike	IgA	0.0977072
Thr_075	PCR confirmed	90	Spike	IgA	0.037037
Thr_075	PCR confirmed	270	Spike	IgA	0.0123457
Thr_075	Pre-pandemic	10	Spike	IgA	0.147795
Thr_075	Pre-pandemic	30	Spike	IgA	0.0694885
Thr_085	Pre-pandemic	90	Spike	IgA	0.0261023
Thr_085	Pre-pandemic	270	Spike	IgA	0.00811288
Thr_085	PCR confirmed	10	Spike	IgA	0.123104
Thr_085	PCR confirmed	30	Spike	IgA	0.0391534
Thr_076	PCR confirmed	90	Spike	IgA	0.0169312
Thr_076	PCR confirmed	270	Spike	IgA	0.00811288
Thr_076	Pre-pandemic	10	Spike	IgA	0.160141
Thr_076	Pre-pandemic	30	Spike	IgA	0.0613757
Thr_086	Pre-pandemic	90	Spike	IgA	0.0232804
Thr_086	Pre-pandemic	270	Spike	IgA	0.00952381
Thr_086	PCR confirmed	10	Spike	IgA	0.514286
Thr_086	PCR confirmed	30	Spike	IgA	0.200705
Thr_077	PCR confirmed	90	Spike	IgA	0.0797178
Thr_077	PCR confirmed	270	Spike	IgA	0.0271605
Thr_077	Pre-pandemic	10	Spike	IgA	0.0550265
Thr_077	Pre-pandemic	30	Spike	IgA	0.0229277
Thr_087	Pre-pandemic	90	Spike	IgA	0.0102293
Thr_087	Pre-pandemic	270	Spike	IgA	0.0042328
Thr_087	PCR confirmed	10	Spike	IgA	0.517813
Thr_087	PCR confirmed	30	Spike	IgA	0.222222
Thr_097	PCR confirmed	90	Spike	IgA	0.101587
Thr_097	PCR confirmed	270	Spike	IgA	0.0402116
Thr_097	Pre-pandemic	10	Spike	IgA	0.0388007
Thr_097	Pre-pandemic	30	Spike	IgA	0.0144621
Thr_098	Pre-pandemic	90	Spike	IgA	0.00599647
Thr_098	Pre-pandemic	270	Spike	IgA	0.00246914
Thr_098	PCR confirmed	10	Spike	IgA	0.42963
Thr_098	PCR confirmed	30	Spike	IgA	0.185538
Thr_089	PCR confirmed	90	Spike	IgA	0.070194
Thr_089	PCR confirmed	270	Spike	IgA	0.0268078
Thr_089	Pre-pandemic	10	Spike	IgA	0.0511464
Thr_089	Pre-pandemic	30	Spike	IgA	0.0190476
Thr_099	Pre-pandemic	90	Spike	IgA	0.00776014
Thr_099	Pre-pandemic	270	Spike	IgA	0.00282187
Thr_099	PCR confirmed	10	Spike	IgA	1.04268
Thr_099	PCR confirmed	30	Spike	IgA	0.80388
Thr_090	PCR confirmed	90	Spike	IgA	0.316402
Thr_090	PCR confirmed	270	Spike	IgA	0.158025
Thr_090	Pre-pandemic	10	Spike	IgA	0.0779541
Thr_090	Pre-pandemic	30	Spike	IgA	0.0391534
Thr_100	Pre-pandemic	90	Spike	IgA	0.021164
Thr_100	Pre-pandemic	270	Spike	IgA	0.00917108
Thr_100	Pre-pandemic	10	Spike	IgA	0.0952381
Thr_100	Pre-pandemic	30	Spike	IgA	0.0359788
Thr_101	Pre-pandemic	90	Spike	IgA	0.0130511
Thr_101	Pre-pandemic	270	Spike	IgA	0.00493827
Thr_101	PCR confirmed	10	Spike	IgA	0.181948
Thr_101	PCR confirmed	30	Spike	IgA	0.0906672
Thr_092	PCR confirmed	90	Spike	IgA	0.0407286
Thr_092	PCR confirmed	270	Spike	IgA	0.01535
Thr_092	Pre-pandemic	10	Spike	IgA	0.106222
Thr_092	Pre-pandemic	30	Spike	IgA	0.0399099
Thr_102	Pre-pandemic	90	Spike	IgA	0.0145313
Thr_102	Pre-pandemic	270	Spike	IgA	0.00429799
Thr_102	Pre-pandemic	10	Spike	IgA	0.102538
Thr_102	Pre-pandemic	30	Spike	IgA	0.0530086
Thr_093	Pre-pandemic	90	Spike	IgA	0.0198526
Thr_093	Pre-pandemic	270	Spike	IgA	0.00880065
Thr_093	PCR confirmed	10	Spike	IgA	0.421408
Thr_093	PCR confirmed	30	Spike	IgA	0.19955
Thr_103	PCR confirmed	90	Spike	IgA	0.0816619
Thr_103	PCR confirmed	270	Spike	IgA	0.031314
Thr_103	Pre-pandemic	10	Spike	IgA	0.19955
Thr_103	Pre-pandemic	30	Spike	IgA	0.0918952
Thr_094	Pre-pandemic	90	Spike	IgA	0.028858
Thr_094	Pre-pandemic	270	Spike	IgA	0.00798199
Thr_094	PCR confirmed	10	Spike	IgA	0.273639
Thr_094	PCR confirmed	30	Spike	IgA	0.130372
Thr_104	PCR confirmed	90	Spike	IgA	0.0554646
Thr_104	PCR confirmed	270	Spike	IgA	0.017806
Thr_104	Pre-pandemic	10	Spike	IgA	0.0710192
Thr_104	Pre-pandemic	30	Spike	IgA	0.028858
Thr_095	Pre-pandemic	90	Spike	IgA	0.011666
Thr_095	Pre-pandemic	270	Spike	IgA	0.00716332
Thr_095	Pre-pandemic	10	Spike	IgA	0.0530086
Thr_095	Pre-pandemic	30	Spike	IgA	0.0186246
Thr_096	Pre-pandemic	90	Spike	IgA	0.00593532
Thr_096	Pre-pandemic	270	Spike	IgA	0.00143267
Thr_096	Pre-pandemic	10	Spike	IgA	0.0386819
Thr_096	Pre-pandemic	30	Spike	IgA	0.01535
Thr_116	Pre-pandemic	90	Spike	IgA	0.00757266
Thr_116	Pre-pandemic	270	Spike	IgA	0.00102333
Thr_116	Pre-pandemic	10	Spike	IgA	0.0706099
Thr_116	Pre-pandemic	30	Spike	IgA	0.0354073
Thr_107	Pre-pandemic	90	Spike	IgA	0.0124846
Thr_107	Pre-pandemic	270	Spike	IgA	0.00388866
Thr_107	Pre-pandemic	10	Spike	IgA	0.0972165
Thr_107	Pre-pandemic	30	Spike	IgA	0.0632419
Thr_117	Pre-pandemic	90	Spike	IgA	0.0329513
Thr_117	Pre-pandemic	270	Spike	IgA	0.0182153
Thr_117	Pre-pandemic	10	Spike	IgA	0.0857552
Thr_117	Pre-pandemic	30	Spike	IgA	0.03377
Thr_108	Pre-pandemic	90	Spike	IgA	0.012894
Thr_108	Pre-pandemic	270	Spike	IgA	0.00388866
Thr_108	Pre-pandemic	10	Spike	IgA	0.0927139
Thr_108	Pre-pandemic	30	Spike	IgA	0.0386819
Thr_118	Pre-pandemic	90	Spike	IgA	0.0157593
Thr_118	Pre-pandemic	270	Spike	IgA	0.00388866
Thr_118	Pre-pandemic	10	Spike	IgA	0.0366353
Thr_118	Pre-pandemic	30	Spike	IgA	0.0161686
Thr_109	Pre-pandemic	90	Spike	IgA	0.00552599
Thr_109	Pre-pandemic	270	Spike	IgA	0.00102333
Thr_109	Pre-pandemic	10	Spike	IgA	0.0517806
Thr_109	Pre-pandemic	30	Spike	IgA	0.0255833
Thr_119	Pre-pandemic	90	Spike	IgA	0.00961932
Thr_119	Pre-pandemic	270	Spike	IgA	0.00266066
Thr_119	Pre-pandemic	10	Spike	IgA	0.0419566
Thr_119	Pre-pandemic	30	Spike	IgA	0.0186246
Thr_110	Pre-pandemic	90	Spike	IgA	0.00716332
Thr_110	Pre-pandemic	270	Spike	IgA	0.00225133
Thr_110	Pre-pandemic	10	Spike	IgA	0.0826647
Thr_110	Pre-pandemic	30	Spike	IgA	0.0371338
Thr_120	Pre-pandemic	90	Spike	IgA	0.0132487
Thr_120	Pre-pandemic	270	Spike	IgA	0.00466505
Thr_120	PCR confirmed	10	Spike	IgA	0.117746
Thr_120	PCR confirmed	30	Spike	IgA	0.053928
Thr_111	PCR confirmed	90	Spike	IgA	0.0292965
Thr_111	PCR confirmed	270	Spike	IgA	0.0091435
Thr_111	Pre-pandemic	10	Spike	IgA	0.0852771
Thr_111	Pre-pandemic	30	Spike	IgA	0.0348946
Thr_121	Pre-pandemic	90	Spike	IgA	0.015488
Thr_121	Pre-pandemic	270	Spike	IgA	0.00541146
Thr_121	PCR confirmed	10	Spike	IgA	0.338683
Thr_121	PCR confirmed	30	Spike	IgA	0.200597
Thr_112	PCR confirmed	90	Spike	IgA	0.0640045
Thr_112	PCR confirmed	270	Spike	IgA	0.0236985
Thr_112	Pre-pandemic	10	Spike	IgA	0.033775
Thr_112	Pre-pandemic	30	Spike	IgA	0.0128755
Thr_122	Pre-pandemic	90	Spike	IgA	0.00541146
Thr_122	Pre-pandemic	270	Spike	IgA	0.00205262
Thr_122	PCR confirmed	10	Spike	IgA	0.208061
Thr_122	PCR confirmed	30	Spike	IgA	0.0919948
Thr_113	PCR confirmed	90	Spike	IgA	0.0468371
Thr_113	PCR confirmed	270	Spike	IgA	0.0147416
Thr_113	Pre-pandemic	10	Spike	IgA	0.108789
Thr_113	Pre-pandemic	30	Spike	IgA	0.0464639
Thr_123	Pre-pandemic	90	Spike	IgA	0.0181004
Thr_123	Pre-pandemic	270	Spike	IgA	0.00466505
Thr_123	PCR confirmed	10	Spike	IgA	0.219631
Thr_123	PCR confirmed	30	Spike	IgA	0.0916216
Thr_114	PCR confirmed	90	Spike	IgA	0.0468371
Thr_114	PCR confirmed	270	Spike	IgA	0.0143684
Thr_114	Pre-pandemic	10	Spike	IgA	0.0569136
Thr_114	Pre-pandemic	30	Spike	IgA	0.021086
Thr_124	Pre-pandemic	90	Spike	IgA	0.00877029
Thr_124	Pre-pandemic	270	Spike	IgA	0.00391864
Thr_124	Pre-pandemic	10	Spike	IgA	0.0487031
Thr_124	Pre-pandemic	30	Spike	IgA	0.0203396
Thr_115	Pre-pandemic	90	Spike	IgA	0.0251913
Thr_115	Pre-pandemic	270	Spike	IgA	0.00541146
Thr_115	Pre-pandemic	10	Spike	IgA	0.133047
Thr_115	Pre-pandemic	30	Spike	IgA	0.052062
Thr_135	Pre-pandemic	90	Spike	IgA	0.0181004
Thr_135	Pre-pandemic	270	Spike	IgA	0.00503825
Thr_135	Pre-pandemic	10	Spike	IgA	0.0300429
Thr_135	Pre-pandemic	30	Spike	IgA	0.00727748
Thr_126	Pre-pandemic	90	Spike	IgA	0.00167942
Thr_126	Pre-pandemic	270	Spike	IgA	0.00130621
Thr_126	Pre-pandemic	10	Spike	IgA	0.0584064
Thr_126	Pre-pandemic	30	Spike	IgA	0.0218324
Thr_136	Pre-pandemic	90	Spike	IgA	0.0102631
Thr_136	Pre-pandemic	270	Spike	IgA	0.00317223
Thr_136	Pre-pandemic	10	Spike	IgA	0.0707221
Thr_136	Pre-pandemic	30	Spike	IgA	0.0259377
Thr_127	Pre-pandemic	90	Spike	IgA	0.0121291
Thr_127	Pre-pandemic	270	Spike	IgA	0.00391864
Thr_127	Pre-pandemic	10	Spike	IgA	0.0457175
Thr_127	Pre-pandemic	30	Spike	IgA	0.0203396
Thr_137	Pre-pandemic	90	Spike	IgA	0.00802388
Thr_137	Pre-pandemic	270	Spike	IgA	0.00541146
Thr_137	Pre-pandemic	10	Spike	IgA	0.0580332
Thr_137	Pre-pandemic	30	Spike	IgA	0.0143684
Thr_128	Pre-pandemic	90	Spike	IgA	0.00541146
Thr_128	Pre-pandemic	270	Spike	IgA	0.00242583
Thr_128	Pre-pandemic	10	Spike	IgA	0.0602724
Thr_128	Pre-pandemic	30	Spike	IgA	0.0244449
Thr_138	Pre-pandemic	90	Spike	IgA	0.0113827
Thr_138	Pre-pandemic	270	Spike	IgA	0.00317223
Thr_138	Pre-pandemic	10	Spike	IgA	0.103191
Thr_138	Pre-pandemic	30	Spike	IgA	0.0397462
Thr_129	Pre-pandemic	90	Spike	IgA	0.017354
Thr_129	Pre-pandemic	270	Spike	IgA	0.00578466
Thr_129	Pre-pandemic	10	Spike	IgA	0.0321144
Thr_129	Pre-pandemic	30	Spike	IgA	0.017112
Thr_139	Pre-pandemic	90	Spike	IgA	0.00820441
Thr_139	Pre-pandemic	270	Spike	IgA	0.00445382
Thr_139	PCR confirmed	10	Spike	IgA	0.394515
Thr_139	PCR confirmed	30	Spike	IgA	0.215893
Thr_140	PCR confirmed	90	Spike	IgA	0.134787
Thr_140	PCR confirmed	270	Spike	IgA	0.0522738
Thr_140	Pre-pandemic	10	Spike	IgA	0.0189873
Thr_140	Pre-pandemic	30	Spike	IgA	0.00632911
Thr_132	Pre-pandemic	90	Spike	IgA	0.0021097
Thr_132	Pre-pandemic	270	Spike	IgA	0.000703235
Thr_132	PCR confirmed	10	Spike	IgA	0.280122
Thr_132	PCR confirmed	30	Spike	IgA	0.134318
Thr_133	PCR confirmed	90	Spike	IgA	0.0611814
Thr_133	PCR confirmed	270	Spike	IgA	0.0293015
Thr_133	Pre-pandemic	10	Spike	IgA	0.160572
Thr_133	Pre-pandemic	30	Spike	IgA	0.0714955
Thr_143	Pre-pandemic	90	Spike	IgA	0.027895
Thr_143	Pre-pandemic	270	Spike	IgA	0.0114862
Thr_143	PCR confirmed	10	Spike	IgA	0.147914
Thr_143	PCR confirmed	30	Spike	IgA	0.083685
Thr_134	PCR confirmed	90	Spike	IgA	0.0419597
Thr_134	PCR confirmed	270	Spike	IgA	0.0222691
Thr_134	Pre-pandemic	10	Spike	IgA	0.0307079
Thr_134	Pre-pandemic	30	Spike	IgA	0.0110173
Thr_144	Pre-pandemic	90	Spike	IgA	0.00539147
Thr_144	Pre-pandemic	270	Spike	IgA	0.0100797
Thr_144	Pre-pandemic	10	Spike	IgA	0.0925926
Thr_144	Pre-pandemic	30	Spike	IgA	0.041022
Thr_105	Pre-pandemic	90	Spike	IgA	0.0185185
Thr_105	Pre-pandemic	270	Spike	IgA	0.00679794
Thr_105	Pre-pandemic	10	Spike	IgA	0.0644632
Thr_105	Pre-pandemic	30	Spike	IgA	0.0222691
Thr_146	Pre-pandemic	90	Spike	IgA	0.0114862
Thr_146	Pre-pandemic	270	Spike	IgA	0.003985
Thr_146	Pre-pandemic	10	Spike	IgA	0.0593061
Thr_146	Pre-pandemic	30	Spike	IgA	0.0255509
Thr_149	Pre-pandemic	90	Spike	IgA	0.0114862
Thr_149	Pre-pandemic	270	Spike	IgA	0.00445382
Thr_149	Pre-pandemic	10	Spike	IgA	0.254805
Thr_149	Pre-pandemic	30	Spike	IgA	0.136193
Thr_151	Pre-pandemic	90	Spike	IgA	0.056962
Thr_151	Pre-pandemic	270	Spike	IgA	0.025082
Thr_151	Pre-pandemic	10	Spike	IgA	0.0954055
Thr_151	Pre-pandemic	30	Spike	IgA	0.0443038
Thr_152	Pre-pandemic	90	Spike	IgA	0.0152368
Thr_152	Pre-pandemic	270	Spike	IgA	0.00726676
Thr_152	Pre-pandemic	10	Spike	IgA	0.056962
Thr_152	Pre-pandemic	30	Spike	IgA	0.0260197
Thr_030	Pre-pandemic	90	Spike	IgA	0.0110173
Thr_030	Pre-pandemic	270	Spike	IgA	0.00492264
Thr_030	Pre-pandemic	10	Spike	IgA	0.067745
Thr_030	Pre-pandemic	30	Spike	IgA	0.0344585
Thr_040	Pre-pandemic	90	Spike	IgA	0.017112
Thr_040	Pre-pandemic	270	Spike	IgA	0.00773558
Thr_040	PCR confirmed	10	Spike	IgA	0.27718
Thr_040	PCR confirmed	30	Spike	IgA	0.0762188
Thr_031	PCR confirmed	90	Spike	IgA	0.0373083
Thr_031	PCR confirmed	270	Spike	IgA	0.0171664
Thr_031	Pre-pandemic	10	Spike	IgA	0.0162509
Thr_031	Pre-pandemic	30	Spike	IgA	0.0061799
Thr_041	Pre-pandemic	90	Spike	IgA	0.00205997
Thr_041	Pre-pandemic	270	Spike	IgA	0.00205997
Thr_032	Pre-pandemic	10	Spike	IgA	0.147631
Thr_032	Pre-pandemic	30	Spike	IgA	0.0592813
Thr_042	Pre-pandemic	90	Spike	IgA	0.0208286
Thr_042	Pre-pandemic	270	Spike	IgA	0.00801099
Thr_042	Pre-pandemic	10	Spike	IgA	0.27718
Thr_042	Pre-pandemic	30	Spike	IgA	0.127489
Thr_033	Pre-pandemic	90	Spike	IgA	0.0464637
Thr_033	Pre-pandemic	270	Spike	IgA	0.0162509
Thr_033	Pre-pandemic	10	Spike	IgA	0.013962
Thr_033	Pre-pandemic	30	Spike	IgA	0.00663767
Thr_043	Pre-pandemic	90	Spike	IgA	0.0016022
Thr_043	Pre-pandemic	270	Spike	IgA	0.00114443
Thr_043	PCR confirmed	10	Spike	IgA	0.131564
Thr_043	PCR confirmed	30	Spike	IgA	0.0534718
Thr_034	PCR confirmed	90	Spike	IgA	0.0200038
Thr_034	PCR confirmed	270	Spike	IgA	0.00846317
Thr_034	Pre-pandemic	10	Spike	IgA	0.149644
Thr_034	Pre-pandemic	30	Spike	IgA	0.0611656
Thr_044	Pre-pandemic	90	Spike	IgA	0.0234661
Thr_044	Pre-pandemic	270	Spike	IgA	0.0123101
Thr_044	PCR confirmed	10	Spike	IgA	0.319677
Thr_044	PCR confirmed	30	Spike	IgA	0.132718
Thr_035	PCR confirmed	90	Spike	IgA	0.05578
Thr_035	PCR confirmed	270	Spike	IgA	0.0219273
Thr_035	Pre-pandemic	10	Spike	IgA	0.125793
Thr_035	Pre-pandemic	30	Spike	IgA	0.0469321
Thr_045	Pre-pandemic	90	Spike	IgA	0.0184651
Thr_045	Pre-pandemic	270	Spike	IgA	0.00769379
Thr_036	Pre-pandemic	10	Spike	IgA	0.1181
Thr_036	Pre-pandemic	30	Spike	IgA	0.045778
Thr_046	Pre-pandemic	90	Spike	IgA	0.0192345
Thr_046	Pre-pandemic	270	Spike	IgA	0.0073091
Thr_046	PCR confirmed	10	Spike	IgA	0.400077
Thr_046	PCR confirmed	30	Spike	IgA	0.207348
Thr_037	PCR confirmed	90	Spike	IgA	0.0907867
Thr_037	PCR confirmed	270	Spike	IgA	0.0338527
Thr_037	Pre-pandemic	10	Spike	IgA	0.090402
Thr_037	Pre-pandemic	30	Spike	IgA	0.0376996
Thr_047	Pre-pandemic	90	Spike	IgA	0.0130794
Thr_047	Pre-pandemic	270	Spike	IgA	0.00615503
Thr_047	PCR confirmed	10	Spike	IgA	0.135795
Thr_047	PCR confirmed	30	Spike	IgA	0.0577034
Thr_038	PCR confirmed	90	Spike	IgA	0.0238507
Thr_038	PCR confirmed	270	Spike	IgA	0.00884785
Thr_038	Pre-pandemic	10	Spike	IgA	0.0800154
Thr_038	Pre-pandemic	30	Spike	IgA	0.0361608
Thr_048	Pre-pandemic	90	Spike	IgA	0.0123101
Thr_048	Pre-pandemic	270	Spike	IgA	0.00500096
Thr_048	PCR confirmed	10	Spike	IgA	0.419311
Thr_048	PCR confirmed	30	Spike	IgA	0.200808
Thr_039	PCR confirmed	90	Spike	IgA	0.0796307
Thr_039	PCR confirmed	270	Spike	IgA	0.0326986
Thr_039	Pre-pandemic	10	Spike	IgA	0.0607809
Thr_039	Pre-pandemic	30	Spike	IgA	0.0238507
Thr_153	Pre-pandemic	90	Spike	IgA	0.00923254
Thr_153	Pre-pandemic	270	Spike	IgA	0.00384689
Thr_153	PCR confirmed	10	Spike	IgA	0.124639
Thr_153	PCR confirmed	30	Spike	IgA	0.0634737
Thr_163	PCR confirmed	90	Spike	IgA	0.0273129
Thr_163	PCR confirmed	270	Spike	IgA	0.0107713
Thr_163	Pre-pandemic	10	Spike	IgA	0.0607809
Thr_163	Pre-pandemic	30	Spike	IgA	0.0276976
Thr_154	Pre-pandemic	90	Spike	IgA	0.00807848
Thr_154	Pre-pandemic	270	Spike	IgA	0.00384689
Thr_164	Pre-pandemic	10	Spike	IgA	0.044624
Thr_164	Pre-pandemic	30	Spike	IgA	0.0130794
Thr_155	Pre-pandemic	90	Spike	IgA	0.00500096
Thr_155	Pre-pandemic	270	Spike	IgA	0.00192345
Thr_165	Pre-pandemic	10	Spike	IgA	0.0896326
Thr_165	Pre-pandemic	30	Spike	IgA	0.0261589
Thr_156	Pre-pandemic	90	Spike	IgA	0.0107713
Thr_156	Pre-pandemic	270	Spike	IgA	0.00384689
Thr_156	Pre-pandemic	10	Spike	IgA	0.174649
Thr_156	Pre-pandemic	30	Spike	IgA	0.0734757
Thr_166	Pre-pandemic	90	Spike	IgA	0.0280823
Thr_166	Pre-pandemic	270	Spike	IgA	0.0119254
Thr_166	PCR confirmed	10	Spike	IgA	0.581014
Thr_166	PCR confirmed	30	Spike	IgA	0.38341
Thr_157	PCR confirmed	90	Spike	IgA	0.215745
Thr_157	PCR confirmed	270	Spike	IgA	0.0882353
Thr_157	Pre-pandemic	10	Spike	IgA	0.0671011
Thr_157	Pre-pandemic	30	Spike	IgA	0.0308207
Thr_167	Pre-pandemic	90	Spike	IgA	0.0110955
Thr_167	Pre-pandemic	270	Spike	IgA	0.00405072
Thr_158	Pre-pandemic	10	Spike	IgA	0.0484325
Thr_158	Pre-pandemic	30	Spike	IgA	0.0199014
Thr_130	Pre-pandemic	90	Spike	IgA	0.00968651
Thr_130	Pre-pandemic	270	Spike	IgA	0.00369849
Thr_130	Pre-pandemic	10	Spike	IgA	0.13931
Thr_130	Pre-pandemic	30	Spike	IgA	0.0410356
Thr_159	Pre-pandemic	90	Spike	IgA	0.017788
Thr_159	Pre-pandemic	270	Spike	IgA	0.00545967
Thr_159	Pre-pandemic	10	Spike	IgA	0.140719
Thr_159	Pre-pandemic	30	Spike	IgA	0.0671011
Thr_131	Pre-pandemic	90	Spike	IgA	0.0283551
Thr_131	Pre-pandemic	270	Spike	IgA	0.0114477
Thr_131	Pre-pandemic	10	Spike	IgA	0.101973
Thr_131	Pre-pandemic	30	Spike	IgA	0.0385699
Thr_160	Pre-pandemic	90	Spike	IgA	0.016379
Thr_160	Pre-pandemic	270	Spike	IgA	0.00581191
Thr_160	Pre-pandemic	10	Spike	IgA	0.0501937
Thr_160	Pre-pandemic	30	Spike	IgA	0.0199014
Thr_147	Pre-pandemic	90	Spike	IgA	0.0086298
Thr_147	Pre-pandemic	270	Spike	IgA	0.00334625
Thr_147	Pre-pandemic	10	Spike	IgA	0.0914054
Thr_147	Pre-pandemic	30	Spike	IgA	0.035752
Thr_161	Pre-pandemic	90	Spike	IgA	0.0146178
Thr_161	Pre-pandemic	270	Spike	IgA	0.00440296
Thr_161	Pre-pandemic	10	Spike	IgA	0.0255372
Thr_161	Pre-pandemic	30	Spike	IgA	0.0110955
Thr_148	Pre-pandemic	90	Spike	IgA	0.00510743
Thr_148	Pre-pandemic	270	Spike	IgA	0.00123283
Thr_148	Pre-pandemic	10	Spike	IgA	0.0156745
Thr_148	Pre-pandemic	30	Spike	IgA	0.00440296
Thr_162	Pre-pandemic	90	Spike	IgA	0.0019373
Thr_162	Pre-pandemic	270	Spike	IgA	0.000880592
Thr_162	Pre-pandemic	10	Spike	IgA	0.243219
Thr_162	Pre-pandemic	30	Spike	IgA	0.129095
Thr_172	Pre-pandemic	90	Spike	IgA	0.050546
Thr_172	Pre-pandemic	270	Spike	IgA	0.0184924
Thr_172	Pre-pandemic	10	Spike	IgA	0.0811906
Thr_172	Pre-pandemic	30	Spike	IgA	0.0301162
Thr_182	Pre-pandemic	90	Spike	IgA	0.0125044
Thr_182	Pre-pandemic	270	Spike	IgA	0.00369849
Thr_182	Pre-pandemic	10	Spike	IgA	0.319655
Thr_182	Pre-pandemic	30	Spike	IgA	0.10162
Thr_173	Pre-pandemic	90	Spike	IgA	0.0406833
Thr_173	Pre-pandemic	270	Spike	IgA	0.0156745
Thr_173	Pre-pandemic	10	Spike	IgA	0.0339908
Thr_173	Pre-pandemic	30	Spike	IgA	0.0117999
Thr_183	Pre-pandemic	90	Spike	IgA	0.00405072
Thr_183	Pre-pandemic	270	Spike	IgA	0.00158507
Thr_183	PCR confirmed	10	Spike	IgA	0.384114
Thr_183	PCR confirmed	30	Spike	IgA	0.181578
Thr_174	PCR confirmed	90	Spike	IgA	0.0868263
Thr_174	PCR confirmed	270	Spike	IgA	0.0290595
Thr_174	Pre-pandemic	10	Spike	IgA	0.0290595
Thr_174	Pre-pandemic	30	Spike	IgA	0.0086298
Thr_184	Pre-pandemic	90	Spike	IgA	0.0047552
Thr_184	Pre-pandemic	270	Spike	IgA	0.000528355
Thr_184	Pre-pandemic	10	Spike	IgA	0.44012
Thr_184	Pre-pandemic	30	Spike	IgA	0.24639
Thr_175	Pre-pandemic	90	Spike	IgA	0.102677
Thr_175	Pre-pandemic	270	Spike	IgA	0.0413878
Thr_175	Pre-pandemic	10	Spike	IgA	-0.00123283
Thr_175	Pre-pandemic	30	Spike	IgA	-0.000528355
Thr_185	Pre-pandemic	90	Spike	IgA	0.00158507
Thr_185	Pre-pandemic	270	Spike	IgA	-0.000880592
Thr_185	Pre-pandemic	10	Spike	IgA	0.0262707
Thr_185	Pre-pandemic	30	Spike	IgA	0.00913764
Thr_176	Pre-pandemic	90	Spike	IgA	0.00456882
Thr_176	Pre-pandemic	270	Spike	IgA	0.00533029
Thr_176	Pre-pandemic	10	Spike	IgA	0.0536836
Thr_176	Pre-pandemic	30	Spike	IgA	0.0239863
Thr_186	Pre-pandemic	90	Spike	IgA	0.0110413
Thr_186	Pre-pandemic	270	Spike	IgA	0.00342661
Thr_186	Pre-pandemic	10	Spike	IgA	0.0571102
Thr_186	Pre-pandemic	30	Spike	IgA	0.0281744
Thr_177	Pre-pandemic	90	Spike	IgA	0.0137065
Thr_177	Pre-pandemic	270	Spike	IgA	0.00494955
Thr_177	Pre-pandemic	10	Spike	IgA	0.0788121
Thr_177	Pre-pandemic	30	Spike	IgA	0.0361698
Thr_015	Pre-pandemic	90	Spike	IgA	0.0197982
Thr_015	Pre-pandemic	270	Spike	IgA	0.00723396
Thr_015	Pre-pandemic	10	Spike	IgA	0.0494955
Thr_015	Pre-pandemic	30	Spike	IgA	0.0224634
Thr_178	Pre-pandemic	90	Spike	IgA	0.0110413
Thr_178	Pre-pandemic	270	Spike	IgA	0.00685323
Thr_178	Pre-pandemic	10	Spike	IgA	0.0255092
Thr_178	Pre-pandemic	30	Spike	IgA	0.011422
Thr_020	Pre-pandemic	90	Spike	IgA	0.00609176
Thr_020	Pre-pandemic	270	Spike	IgA	0.00152294
Thr_020	Pre-pandemic	10	Spike	IgA	0.0635827
Thr_020	Pre-pandemic	30	Spike	IgA	0.0228441
Thr_179	Pre-pandemic	90	Spike	IgA	0.0087569
Thr_179	Pre-pandemic	270	Spike	IgA	0.00342661
Thr_179	Pre-pandemic	10	Spike	IgA	0.0220826
Thr_179	Pre-pandemic	30	Spike	IgA	0.0118028
Thr_106	Pre-pandemic	90	Spike	IgA	0.00571102
Thr_106	Pre-pandemic	270	Spike	IgA	0.00190367
Thr_106	Pre-pandemic	10	Spike	IgA	0.0601561
Thr_106	Pre-pandemic	30	Spike	IgA	0.0205597
Thr_180	Pre-pandemic	90	Spike	IgA	0.00951837
Thr_180	Pre-pandemic	270	Spike	IgA	0.00533029
Thr_180	Pre-pandemic	10	Spike	IgA	0.112317
Thr_180	Pre-pandemic	30	Spike	IgA	0.063202
Thr_145	Pre-pandemic	90	Spike	IgA	0.02589
Thr_145	Pre-pandemic	270	Spike	IgA	0.00913764
Thr_145	Pre-pandemic	10	Spike	IgA	0.0293166
Thr_145	Pre-pandemic	30	Spike	IgA	0.00647249
Thr_181	Pre-pandemic	90	Spike	IgA	0.00380735
Thr_181	Pre-pandemic	270	Spike	IgA	0.00228441
VAL_21	Pre-pandemic	10	Spike	IgA	0.114982
VAL_30	Pre-pandemic	30	Spike	IgA	0.0422616
VAL_2	Pre-pandemic	90	Spike	IgA	0.0182753
VAL_12	Pre-pandemic	270	Spike	IgA	0.00685323
VAL_23	Pre-pandemic	10	Spike	IgA	0.0323625
VAL_32	Pre-pandemic	30	Spike	IgA	0.0076147
VAL_4	Pre-pandemic	90	Spike	IgA	0.00418808
VAL_14	Pre-pandemic	270	Spike	IgA	0.00228441
VAL_24	PCR confirmed	10	Spike	IgA	0.339235
VAL_33	PCR confirmed	30	Spike	IgA	0.164097
VAL_5	PCR confirmed	90	Spike	IgA	0.0750048
VAL_15	PCR confirmed	270	Spike	IgA	0.0228441
VAL_34	Pre-pandemic	10	Spike	IgA	0.148867
VAL_16	Pre-pandemic	30	Spike	IgA	0.0475919
VAL_26	Pre-pandemic	90	Spike	IgA	0.0209404
VAL_35	Pre-pandemic	270	Spike	IgA	0.00837617
VAL_7	PCR confirmed	10	Spike	IgA	0.320959
VAL_17	PCR confirmed	30	Spike	IgA	0.170188
VAL_27	PCR confirmed	90	Spike	IgA	0.105464
VAL_36	PCR confirmed	270	Spike	IgA	0.0357891
VAL_8	Pre-pandemic	10	Spike	IgA	0.0906149
VAL_18	Pre-pandemic	30	Spike	IgA	0.0327432
VAL_28	Pre-pandemic	90	Spike	IgA	0.0152294
VAL_37	Pre-pandemic	270	Spike	IgA	0.0076147
VAL_9	Pre-pandemic	10	Spike	IgA	0.0920936
VAL_19	Pre-pandemic	10	Spike	IgA	0.0651502
VAL_29	Pre-pandemic	10	Spike	IgA	0.0870141
VAL_38	Pre-pandemic	10	Spike	IgA	0.127871
VAL_10	Pre-pandemic	10	Spike	IgA	0.0457155
VAL_20	PCR confirmed	10	Spike	IgA	0.0742049
VAL_39	Pre-pandemic	10	Spike	IgA	0.519876
VAL_49	Pre-pandemic	10	Spike	IgA	0.0236307
VAL_68	PCR confirmed	10	Spike	IgA	0.954505
VAL_40	Pre-pandemic	10	Spike	IgA	0.0187721
VAL_50	PCR confirmed	10	Spike	IgA	0.418949
VAL_69	Pre-pandemic	10	Spike	IgA	0.0415194
VAL_41	Pre-pandemic	10	Spike	IgA	0.0870141
VAL_51	PCR confirmed	10	Spike	IgA	0.262809
VAL_70	PCR confirmed	10	Spike	IgA	0.313604
VAL_42	Pre-pandemic	10	Spike	IgA	0.0987191
VAL_52	Pre-pandemic	10	Spike	IgA	0.364399
VAL_71	PCR confirmed	10	Spike	IgA	0.146643
VAL_43	PCR confirmed	10	Spike	IgA	0.752208
VAL_53	Pre-pandemic	10	Spike	IgA	0.030477
VAL_72	Pre-pandemic	10	Spike	IgA	0.11727
VAL_44	Pre-pandemic	10	Spike	IgA	0.266564
VAL_54	PCR confirmed	10	Spike	IgA	0.271643
VAL_73	Pre-pandemic	10	Spike	IgA	0.288207
VAL_45	Pre-pandemic	10	Spike	IgA	0.0200972
VAL_74	Pre-pandemic	10	Spike	IgA	0.342756
VAL_46	PCR confirmed	10	Spike	IgA	0.342314
VAL_56	Pre-pandemic	10	Spike	IgA	0.14311
VAL_75	Pre-pandemic	10	Spike	IgA	0.0618375
VAL_47	Pre-pandemic	10	Spike	IgA	0.0518993
VAL_57	PCR confirmed	10	Spike	IgA	0.252871
VAL_76	PCR confirmed	10	Spike	IgA	0.22659
VAL_48	Pre-pandemic	10	Spike	IgA	0.126325
VAL_58	Pre-pandemic	10	Spike	IgA	0.0733216
VAL_77	Pre-pandemic	10	Spike	IgA	0.032023
VAL_87	Pre-pandemic	10	Spike	IgA	0.220627
VAL_97	Pre-pandemic	10	Spike	IgA	0.0433615
VAL_88	Pre-pandemic	10	Spike	IgA	0.304682
VAL_98	PCR confirmed	10	Spike	IgA	0.361282
VAL_107	Pre-pandemic	10	Spike	IgA	0.125288
VAL_89	Pre-pandemic	10	Spike	IgA	0.0784728
VAL_99	Pre-pandemic	10	Spike	IgA	0.119532
VAL_90	PCR confirmed	10	Spike	IgA	0.136032
VAL_100	Pre-pandemic	10	Spike	IgA	0.0579432
VAL_109	Pre-pandemic	10	Spike	IgA	0.0188028
VAL_91	Pre-pandemic	10	Spike	IgA	0.344206
VAL_101	Pre-pandemic	10	Spike	IgA	0.0387567
VAL_110	Pre-pandemic	10	Spike	IgA	0.346316
VAL_92	Pre-pandemic	10	Spike	IgA	0.159632
VAL_102	PCR confirmed	10	Spike	IgA	0.53396
VAL_111	PCR confirmed	10	Spike	IgA	0.300077
VAL_93	Pre-pandemic	10	Spike	IgA	0.0544896
VAL_103	PCR confirmed	10	Spike	IgA	0.445127
VAL_112	Pre-pandemic	10	Spike	IgA	0.222947
VAL_84	PCR confirmed	10	Spike	IgA	0.398695
VAL_94	PCR confirmed	10	Spike	IgA	0.482732
VAL_104	PCR confirmed	10	Spike	IgA	0.274942
VAL_113	PCR confirmed	10	Spike	IgA	0.424981
VAL_95	Pre-pandemic	10	Spike	IgA	0.363776
VAL_105	PCR confirmed	10	Spike	IgA	0.436301
VAL_114	Pre-pandemic	10	Spike	IgA	0.0698388
VAL_96	Pre-pandemic	10	Spike	IgA	0.296623
VAL_115	Pre-pandemic	10	Spike	IgA	0.0631236
VAL_127	Pre-pandemic	10	Spike	IgA	0.0287797
VAL_138	Pre-pandemic	10	Spike	IgA	0.0279308
VAL_123	PCR confirmed	10	Spike	IgA	0.199696
VAL_116	PCR confirmed	10	Spike	IgA	0.775223
VAL_128	Pre-pandemic	10	Spike	IgA	0.0266008
VAL_139	Pre-pandemic	10	Spike	IgA	0.0579517
VAL_129	PCR confirmed	10	Spike	IgA	0.130724
VAL_140	Pre-pandemic	10	Spike	IgA	0.0399012
VAL_131	Pre-pandemic	10	Spike	IgA	0.0891127
VAL_141	Pre-pandemic	10	Spike	IgA	0.0799924
VAL_142	Pre-pandemic	10	Spike	IgA	0.0549116
VAL_119	PCR confirmed	10	Spike	IgA	0.33878
VAL_132	PCR confirmed	10	Spike	IgA	0.309709
VAL_143	PCR confirmed	10	Spike	IgA	0.139274
VAL_148	PCR confirmed	10	Spike	IgA	0.462094
VAL_120	Pre-pandemic	10	Spike	IgA	0.0547216
VAL_133	PCR confirmed	10	Spike	IgA	0.159225
VAL_144	Pre-pandemic	10	Spike	IgA	0.0891127
VAL_151	Pre-pandemic	10	Spike	IgA	0.123314
VAL_121	Pre-pandemic	10	Spike	IgA	0.0307809
VAL_134	Pre-pandemic	10	Spike	IgA	0.0467414
VAL_145	Pre-pandemic	10	Spike	IgA	0.0241307
VAL_156	Pre-pandemic	10	Spike	IgA	0.0273608
VAL_122	Pre-pandemic	10	Spike	IgA	0.233707
VAL_135	PCR confirmed	10	Spike	IgA	0.215276
VAL_146	Pre-pandemic	10	Spike	IgA	0.0304009
VAL_125	PCR confirmed	10	Spike	IgA	0.0737222
VAL_136	PCR confirmed	10	Spike	IgA	0.197606
VAL_147	Pre-pandemic	10	Spike	IgA	0.211096
VAL_6	Pre-pandemic	10	Spike	IgA	0.0722789
VAL_126	PCR confirmed	10	Spike	IgA	0.36182
VAL_25	PCR confirmed	10	Spike	IgA	0.292304
VAL_62	Pre-pandemic	10	Spike	IgA	0.422619
VAL_82	Pre-pandemic	10	Spike	IgA	0.188988
VAL_55	Pre-pandemic	10	Spike	IgA	0.0535714
VAL_63	PCR confirmed	10	Spike	IgA	0.274235
VAL_78	Pre-pandemic	10	Spike	IgA	0.0391156
VAL_83	Pre-pandemic	10	Spike	IgA	0.0469813
VAL_59	Pre-pandemic	10	Spike	IgA	0.410289
VAL_64	Pre-pandemic	10	Spike	IgA	0.0669643
VAL_79	Pre-pandemic	10	Spike	IgA	0.301871
VAL_60	Pre-pandemic	10	Spike	IgA	0.0705782
VAL_65	Pre-pandemic	10	Spike	IgA	0.195153
VAL_80	Pre-pandemic	10	Spike	IgA	0.0990646
VAL_85	Pre-pandemic	10	Spike	IgA	0.0909864
VAL_61	Pre-pandemic	10	Spike	IgA	0.0431548
VAL_67	PCR confirmed	10	Spike	IgA	0.3429
VAL_81	Pre-pandemic	10	Spike	IgA	0.098852
VAL_86	Pre-pandemic	10	Spike	IgA	0.100128
VAL_106	Pre-pandemic	10	Spike	IgA	0.0965136
VAL_157	PCR confirmed	10	Spike	IgA	0.297832
VAL_152	Pre-pandemic	10	Spike	IgA	0.136692
VAL_158	Pre-pandemic	10	Spike	IgA	0.0714286
VAL_108	Pre-pandemic	10	Spike	IgA	0.0548469
VAL_117	Pre-pandemic	10	Spike	IgA	0.00680272
VAL_153	Pre-pandemic	10	Spike	IgA	0.0357143
VAL_159	PCR confirmed	10	Spike	IgA	1.00149
VAL_137	Pre-pandemic	10	Spike	IgA	0.0246599
VAL_118	Pre-pandemic	10	Spike	IgA	0.0514456
VAL_154	Pre-pandemic	10	Spike	IgA	0.0233844
VAL_160	Pre-pandemic	10	Spike	IgA	0.102041
VAL_124	Pre-pandemic	10	Spike	IgA	0.0494647
VAL_149	Pre-pandemic	10	Spike	IgA	0.0304069
VAL_155	PCR confirmed	10	Spike	IgA	0.429122
VAL_130	Pre-pandemic	10	Spike	IgA	0.0426124
VAL_150	PCR confirmed	10	Spike	IgA	0.0794433
VAL_NA	Pre-pandemic	10	Spike	IgA	0.0301927
VAL_NA	Pre-pandemic	10	Spike	IgA	0.231478
VAL_NA	Pre-pandemic	10	Spike	IgA	0.0415418
VAL_NA	PCR confirmed	10	Spike	IgA	0.132762
VAL_NA	Pre-pandemic	10	Spike	IgA	0.20257
VAL_NA	Pre-pandemic	10	Spike	IgA	0.12591
VAL_NA	PCR confirmed	10	Spike	IgA	0.214989
VAL_NA	Pre-pandemic	10	Spike	IgA	0.0578158
VAL_NA	Pre-pandemic	10	Spike	IgA	0.0366167
VAL_NA	Pre-pandemic	10	Spike	IgA	0.0226981
VAL_NA	Pre-pandemic	10	Spike	IgA	0.0430407
VAL_NA	Pre-pandemic	10	Spike	IgA	0.296574
VAL_NA	Pre-pandemic	10	Spike	IgA	0.0404711
VAL_NA	Pre-pandemic	10	Spike	IgA	0.0473233
VAL_NA	Pre-pandemic	10	Spike	IgA	0.0948608
VAL_NA	PCR confirmed	10	Spike	IgA	0.909208
VAL_NA	Pre-pandemic	10	Spike	IgA	0.0445396
VAL_NA	Pre-pandemic	10	Spike	IgA	0.108994
VAL_NA	Pre-pandemic	10	Spike	IgA	0.253747
VAL_NA	PCR confirmed	10	Spike	IgA	0.4
VAL_NA	Pre-pandemic	10	Spike	IgA	0.0672377
VAL_NA	Pre-pandemic	10	Spike	IgA	0.198929
VAL_NA	PCR confirmed	10	Spike	IgA	0.143041
VAL_NA	Pre-pandemic	10	Spike	IgA	0.0723769
VAL_NA	Pre-pandemic	10	Spike	IgA	0.0762313
VAL_NA	Pre-pandemic	10	Spike	IgA	0.337473
VAL_NA	Pre-pandemic	10	Spike	IgA	0.0314775
VAL_NA	Pre-pandemic	10	Spike	IgA	0.0627409
VAL_NA	Pre-pandemic	10	Spike	IgA	0.062955
VAL_NA	Pre-pandemic	10	Spike	IgA	0.0783726
VAL_NA	PCR confirmed	5	Spike	IgG	0.94433
VAL_NA	PCR confirmed	10	Spike	IgG	0.865272
VAL_NA	PCR confirmed	20	Spike	IgG	0.630404
VAL_NA	PCR confirmed	40	Spike	IgG	0.412666
VAL_NA	PCR confirmed	5	Spike	IgG	0.5273
VAL_NA	PCR confirmed	10	Spike	IgG	0.316479
VAL_NA	PCR confirmed	20	Spike	IgG	0.172198
VAL_NA	PCR confirmed	40	Spike	IgG	0.0905048
VAL_NA	Pre-pandemic	5	Spike	IgG	0.267397
VAL_NA	Pre-pandemic	10	Spike	IgG	0.172857
VAL_NA	Pre-pandemic	20	Spike	IgG	0.0832578
VAL_NA	Pre-pandemic	40	Spike	IgG	0.0493288
VAL_NA	Pre-pandemic	5	Spike	IgG	0.0516347
VAL_NA	Pre-pandemic	10	Spike	IgG	0.0289055
VAL_NA	Pre-pandemic	20	Spike	IgG	0.0153998
VAL_NA	Pre-pandemic	40	Spike	IgG	0.00848225
VAL_NA	Pre-pandemic	5	Spike	IgG	0.186033
VAL_NA	Pre-pandemic	10	Spike	IgG	0.112905
VAL_NA	Pre-pandemic	20	Spike	IgG	0.0526229
VAL_NA	Pre-pandemic	40	Spike	IgG	0.0292349
VAL_NA	PCR confirmed	5	Spike	IgG	0.338878
VAL_NA	PCR confirmed	10	Spike	IgG	0.190974
VAL_NA	PCR confirmed	20	Spike	IgG	0.0993988
VAL_NA	PCR confirmed	40	Spike	IgG	0.0592111
VAL_NA	PCR confirmed	5	Spike	IgG	0.743062
VAL_NA	PCR confirmed	10	Spike	IgG	0.498312
VAL_NA	PCR confirmed	20	Spike	IgG	0.278926
VAL_NA	PCR confirmed	40	Spike	IgG	0.18801
VAL_NA	Pre-pandemic	5	Spike	IgG	0.320761
VAL_NA	Pre-pandemic	10	Spike	IgG	0.191304
VAL_NA	Pre-pandemic	20	Spike	IgG	0.116857
VAL_NA	Pre-pandemic	40	Spike	IgG	0.073705
VAL_NA	Pre-pandemic	5	Spike	IgG	0.0598699
VAL_NA	Pre-pandemic	10	Spike	IgG	0.0338467
VAL_NA	Pre-pandemic	20	Spike	IgG	0.0160586
VAL_NA	Pre-pandemic	40	Spike	IgG	0.0107881
VAL_NA	PCR confirmed	5	Spike	IgG	0.10409
VAL_NA	PCR confirmed	10	Spike	IgG	0.0531344
VAL_NA	PCR confirmed	20	Spike	IgG	0.0236339
VAL_NA	PCR confirmed	40	Spike	IgG	0.0145826
VAL_NA	Pre-pandemic	5	Spike	IgG	0.101743
VAL_NA	Pre-pandemic	10	Spike	IgG	0.0471002
VAL_NA	Pre-pandemic	20	Spike	IgG	0.0289977
VAL_NA	Pre-pandemic	40	Spike	IgG	0.0149179
VAL_NA	Pre-pandemic	5	Spike	IgG	0.0192759
VAL_NA	Pre-pandemic	10	Spike	IgG	0.0115655
VAL_NA	Pre-pandemic	20	Spike	IgG	0.00620181
VAL_NA	Pre-pandemic	40	Spike	IgG	0.00217901
VAL_NA	PCR confirmed	5	Spike	IgG	0.270701
VAL_NA	PCR confirmed	10	Spike	IgG	0.16879
VAL_NA	PCR confirmed	20	Spike	IgG	0.0926919
VAL_NA	PCR confirmed	40	Spike	IgG	0.0497821
VAL_NA	Pre-pandemic	5	Spike	IgG	0.0766007
VAL_NA	Pre-pandemic	10	Spike	IgG	0.0387194
VAL_NA	Pre-pandemic	20	Spike	IgG	0.022293
VAL_NA	Pre-pandemic	40	Spike	IgG	0.0119008
VAL_NA	PCR confirmed	5	Spike	IgG	0.0943681
VAL_NA	PCR confirmed	10	Spike	IgG	0.0564868
VAL_NA	PCR confirmed	20	Spike	IgG	0.0313443
VAL_NA	PCR confirmed	40	Spike	IgG	0.0152531
VAL_NA	Pre-pandemic	5	Spike	IgG	0.0202816
VAL_NA	Pre-pandemic	10	Spike	IgG	0.0722427
VAL_NA	Pre-pandemic	20	Spike	IgG	0.00586658
VAL_NA	Pre-pandemic	40	Spike	IgG	0.00251425
VAL_NA	Pre-pandemic	5	Spike	IgG	0.0377137
VAL_NA	Pre-pandemic	10	Spike	IgG	0.0216225
VAL_NA	Pre-pandemic	20	Spike	IgG	0.0119008
VAL_NA	Pre-pandemic	40	Spike	IgG	0.00687228
VAL_NA	PCR confirmed	5	Spike	IgG	0.10409
VAL_NA	PCR confirmed	10	Spike	IgG	0.0678847
VAL_NA	PCR confirmed	20	Spike	IgG	0.0554811
VAL_NA	PCR confirmed	40	Spike	IgG	0.0434127
VAL_NA	Pre-pandemic	5	Spike	IgG	0.0162588
VAL_NA	Pre-pandemic	10	Spike	IgG	0.00787798
VAL_NA	Pre-pandemic	20	Spike	IgG	0.00385518
VAL_NA	Pre-pandemic	40	Spike	IgG	0.00251425
VAL_NA	Pre-pandemic	5	Spike	IgG	0.0346966
VAL_NA	Pre-pandemic	10	Spike	IgG	0.022293
VAL_NA	Pre-pandemic	20	Spike	IgG	0.0119008
VAL_NA	Pre-pandemic	40	Spike	IgG	0.00519611
VAL_NA	Pre-pandemic	5	Spike	IgG	0.017935
VAL_NA	Pre-pandemic	10	Spike	IgG	0.00586658
VAL_NA	Pre-pandemic	20	Spike	IgG	0.00217901
VAL_NA	Pre-pandemic	40	Spike	IgG	0.000502849
VAL_NA	Pre-pandemic	5	Spike	IgG	0.203654
VAL_NA	Pre-pandemic	10	Spike	IgG	0.0709018
VAL_NA	Pre-pandemic	20	Spike	IgG	0.0373785
VAL_NA	Pre-pandemic	40	Spike	IgG	0.022293
VAL_NA	Pre-pandemic	5	Spike	IgG	0.110105
VAL_NA	Pre-pandemic	10	Spike	IgG	0.0609539
VAL_NA	Pre-pandemic	20	Spike	IgG	0.032498
VAL_NA	Pre-pandemic	40	Spike	IgG	0.0169766
VAL_NA	PCR confirmed	5	Spike	IgG	0.227162
VAL_NA	PCR confirmed	10	Spike	IgG	0.150525
VAL_NA	PCR confirmed	20	Spike	IgG	0.0806791
VAL_NA	PCR confirmed	40	Spike	IgG	0.0447858
VAL_NA	Pre-pandemic	5	Spike	IgG	0.0538399
VAL_NA	Pre-pandemic	10	Spike	IgG	0.0295877
VAL_NA	Pre-pandemic	20	Spike	IgG	0.0160065
VAL_NA	Pre-pandemic	40	Spike	IgG	0.00824576
VAL_NA	PCR confirmed	5	Spike	IgG	0.242037
VAL_NA	PCR confirmed	10	Spike	IgG	0.205174
VAL_NA	PCR confirmed	20	Spike	IgG	0.103961
VAL_NA	PCR confirmed	40	Spike	IgG	0.01827
VAL_NA	Pre-pandemic	5	Spike	IgG	0.0677445
VAL_NA	Pre-pandemic	10	Spike	IgG	0.0367017
VAL_NA	Pre-pandemic	20	Spike	IgG	0.0266774
VAL_NA	Pre-pandemic	40	Spike	IgG	0.0208569
VAL_NA	PCR confirmed	5	Spike	IgG	0.756184
VAL_NA	PCR confirmed	10	Spike	IgG	0.594503
VAL_NA	PCR confirmed	20	Spike	IgG	0.388844
VAL_NA	PCR confirmed	40	Spike	IgG	0.230396
VAL_NA	Pre-pandemic	5	Spike	IgG	0.0826192
VAL_NA	Pre-pandemic	10	Spike	IgG	0.0460792
VAL_NA	Pre-pandemic	20	Spike	IgG	0.0250606
VAL_NA	Pre-pandemic	40	Spike	IgG	0.0137429
VAL_NA	PCR confirmed	5	Spike	IgG	0.114632
VAL_NA	PCR confirmed	10	Spike	IgG	0.0706548
VAL_NA	PCR confirmed	20	Spike	IgG	0.0399353
VAL_NA	PCR confirmed	40	Spike	IgG	0.0205335
VAL_NA	Pre-pandemic	5	Spike	IgG	0.0312045
VAL_NA	Pre-pandemic	10	Spike	IgG	0.0130962
VAL_NA	Pre-pandemic	20	Spike	IgG	0.00533549
VAL_NA	Pre-pandemic	40	Spike	IgG	0.00307195
VAL_NA	PCR confirmed	5	Spike	IgG	0.198383
VAL_NA	PCR confirmed	10	Spike	IgG	0.106871
VAL_NA	PCR confirmed	20	Spike	IgG	0.0612773
VAL_NA	PCR confirmed	40	Spike	IgG	0.0321746
VAL_NA	Pre-pandemic	5	Spike	IgG	0.0444624
VAL_NA	Pre-pandemic	10	Spike	IgG	0.0221504
VAL_NA	Pre-pandemic	20	Spike	IgG	0.0134196
VAL_NA	Pre-pandemic	40	Spike	IgG	0.00662894
VAL_NA	PCR confirmed	5	Spike	IgG	0.171221
VAL_NA	PCR confirmed	10	Spike	IgG	0.083266
VAL_NA	PCR confirmed	20	Spike	IgG	0.0428456
VAL_NA	PCR confirmed	40	Spike	IgG	0.0221504
VAL_NA	Pre-pandemic	5	Spike	IgG	0.0531932
VAL_NA	Pre-pandemic	10	Spike	IgG	0.0260307
VAL_NA	Pre-pandemic	20	Spike	IgG	0.0127728
VAL_NA	Pre-pandemic	40	Spike	IgG	0.0069523
VAL_NA	PCR confirmed	5	Spike	IgG	0.988036
VAL_NA	PCR confirmed	10	Spike	IgG	0.814066
VAL_NA	PCR confirmed	20	Spike	IgG	0.614228
VAL_NA	PCR confirmed	40	Spike	IgG	0.365562
VAL_NA	Pre-pandemic	5	Spike	IgG	0.0202102
VAL_NA	Pre-pandemic	10	Spike	IgG	0.0101859
VAL_NA	Pre-pandemic	20	Spike	IgG	0.00533549
VAL_NA	Pre-pandemic	40	Spike	IgG	0.00274859
VAL_NA	PCR confirmed	5	Spike	IgG	0.575424
VAL_NA	PCR confirmed	10	Spike	IgG	0.354891
VAL_NA	PCR confirmed	20	Spike	IgG	0.191593
VAL_NA	PCR confirmed	40	Spike	IgG	0.103638
VAL_NA	Pre-pandemic	5	Spike	IgG	0.0302344
VAL_NA	Pre-pandemic	10	Spike	IgG	0.0160065
VAL_NA	Pre-pandemic	20	Spike	IgG	0.00889248
VAL_NA	Pre-pandemic	40	Spike	IgG	0.00468876
VAL_NA	Pre-pandemic	5	Spike	IgG	0.0557801
VAL_NA	Pre-pandemic	10	Spike	IgG	0.0312045
VAL_NA	Pre-pandemic	20	Spike	IgG	0.0198868
VAL_NA	Pre-pandemic	40	Spike	IgG	0.011156
VAL_NA	PCR confirmed	5	Spike	IgG	0.220013
VAL_NA	PCR confirmed	10	Spike	IgG	0.130051
VAL_NA	PCR confirmed	20	Spike	IgG	0.0684975
VAL_NA	PCR confirmed	40	Spike	IgG	0.0391414
VAL_NA	Pre-pandemic	5	Spike	IgG	0.020202
VAL_NA	Pre-pandemic	10	Spike	IgG	0.011048
VAL_NA	Pre-pandemic	20	Spike	IgG	0.00631313
VAL_NA	Pre-pandemic	40	Spike	IgG	0.00378788
VAL_NA	PCR confirmed	5	Spike	IgG	0.890467
VAL_NA	PCR confirmed	10	Spike	IgG	0.647727
VAL_NA	PCR confirmed	20	Spike	IgG	0.430556
VAL_NA	PCR confirmed	40	Spike	IgG	0.250631
VAL_NA	Pre-pandemic	5	Spike	IgG	0.0621843
VAL_NA	Pre-pandemic	10	Spike	IgG	0.0363005
VAL_NA	Pre-pandemic	20	Spike	IgG	0.0208333
VAL_NA	Pre-pandemic	40	Spike	IgG	0.0116793
VAL_NA	PCR confirmed	5	Spike	IgG	0.645518
VAL_NA	PCR confirmed	10	Spike	IgG	0.387311
VAL_NA	PCR confirmed	20	Spike	IgG	0.250316
VAL_NA	PCR confirmed	40	Spike	IgG	0.139205
VAL_NA	Pre-pandemic	5	Spike	IgG	0.100379
VAL_NA	Pre-pandemic	10	Spike	IgG	0.0574495
VAL_NA	Pre-pandemic	20	Spike	IgG	0.0337753
VAL_NA	Pre-pandemic	40	Spike	IgG	0.0189394
VAL_NA	Pre-pandemic	5	Spike	IgG	0.0214646
VAL_NA	Pre-pandemic	10	Spike	IgG	0.0116793
VAL_NA	Pre-pandemic	20	Spike	IgG	0.00631313
VAL_NA	Pre-pandemic	40	Spike	IgG	0.00315657
VAL_NA	PCR confirmed	5	Spike	IgG	0.619318
VAL_NA	PCR confirmed	10	Spike	IgG	0.391414
VAL_NA	PCR confirmed	20	Spike	IgG	0.231376
VAL_NA	PCR confirmed	40	Spike	IgG	0.132891
VAL_NA	Pre-pandemic	5	Spike	IgG	0.0438763
VAL_NA	Pre-pandemic	10	Spike	IgG	0.0167298
VAL_NA	Pre-pandemic	20	Spike	IgG	0.00852273
VAL_NA	Pre-pandemic	40	Spike	IgG	0.00378788
VAL_NA	PCR confirmed	5	Spike	IgG	0.518939
VAL_NA	PCR confirmed	10	Spike	IgG	0.309028
VAL_NA	PCR confirmed	20	Spike	IgG	0.182449
VAL_NA	PCR confirmed	40	Spike	IgG	0.0984848
VAL_NA	Pre-pandemic	5	Spike	IgG	0.0142045
VAL_NA	Pre-pandemic	10	Spike	IgG	0.00820707
VAL_NA	Pre-pandemic	20	Spike	IgG	0.00473485
VAL_NA	Pre-pandemic	40	Spike	IgG	0.00157828
VAL_NA	PCR confirmed	5	Spike	IgG	0.291351
VAL_NA	PCR confirmed	10	Spike	IgG	0.170455
VAL_NA	PCR confirmed	20	Spike	IgG	0.0868056
VAL_NA	PCR confirmed	40	Spike	IgG	0.0501894
VAL_NA	Pre-pandemic	5	Spike	IgG	0.0138889
VAL_NA	Pre-pandemic	10	Spike	IgG	0.00915404
VAL_NA	Pre-pandemic	20	Spike	IgG	0.00378788
VAL_NA	Pre-pandemic	40	Spike	IgG	0.00126263
VAL_NA	PCR confirmed	5	Spike	IgG	0.572285
VAL_NA	PCR confirmed	10	Spike	IgG	0.371528
VAL_NA	PCR confirmed	20	Spike	IgG	0.206755
VAL_NA	PCR confirmed	40	Spike	IgG	0.118056
VAL_NA	Pre-pandemic	5	Spike	IgG	0.0072601
VAL_NA	Pre-pandemic	10	Spike	IgG	0.00347222
VAL_NA	Pre-pandemic	20	Spike	IgG	0.00189394
VAL_NA	Pre-pandemic	40	Spike	IgG	0.000315657
VAL_NA	PCR confirmed	5	Spike	IgG	0.297664
VAL_NA	PCR confirmed	10	Spike	IgG	0.155934
VAL_NA	PCR confirmed	20	Spike	IgG	0.0842803
VAL_NA	PCR confirmed	40	Spike	IgG	0.0495581
VAL_NA	Pre-pandemic	5	Spike	IgG	0.173611
VAL_NA	Pre-pandemic	10	Spike	IgG	0.0858586
VAL_NA	Pre-pandemic	20	Spike	IgG	0.0539773
VAL_NA	Pre-pandemic	40	Spike	IgG	0.0243056
VAL_NA	Pre-pandemic	5	Spike	IgG	0.0429293
VAL_NA	Pre-pandemic	10	Spike	IgG	0.0284091
VAL_NA	Pre-pandemic	20	Spike	IgG	0.0148359
VAL_NA	Pre-pandemic	40	Spike	IgG	0.0135732
VAL_NA	PCR confirmed	5	Spike	IgG	0.31865
VAL_NA	PCR confirmed	10	Spike	IgG	0.161093
VAL_NA	PCR confirmed	20	Spike	IgG	0.0948553
VAL_NA	PCR confirmed	40	Spike	IgG	0.04791
VAL_NA	Pre-pandemic	5	Spike	IgG	0.00643087
VAL_NA	Pre-pandemic	10	Spike	IgG	0.00707395
VAL_NA	Pre-pandemic	20	Spike	IgG	0.00385852
VAL_NA	Pre-pandemic	40	Spike	IgG	0.00160772
VAL_NA	Pre-pandemic	5	Spike	IgG	0.0131833
VAL_NA	Pre-pandemic	10	Spike	IgG	0.0073955
VAL_NA	Pre-pandemic	20	Spike	IgG	0.00450161
VAL_NA	Pre-pandemic	40	Spike	IgG	0.00289389
VAL_NA	PCR confirmed	5	Spike	IgG	0.184887
VAL_NA	PCR confirmed	10	Spike	IgG	0.101286
VAL_NA	PCR confirmed	20	Spike	IgG	0.0524116
VAL_NA	PCR confirmed	40	Spike	IgG	0.0237942
VAL_NA	Pre-pandemic	5	Spike	IgG	0.0199357
VAL_NA	Pre-pandemic	10	Spike	IgG	0.0125402
VAL_NA	Pre-pandemic	20	Spike	IgG	0.00771704
VAL_NA	Pre-pandemic	40	Spike	IgG	0.00482315
VAL_NA	PCR confirmed	5	Spike	IgG	0.378457
VAL_NA	PCR confirmed	10	Spike	IgG	0.220257
VAL_NA	PCR confirmed	20	Spike	IgG	0.137299
VAL_NA	PCR confirmed	40	Spike	IgG	0.0675241
VAL_NA	Pre-pandemic	5	Spike	IgG	0.00643087
VAL_NA	Pre-pandemic	10	Spike	IgG	0.00385852
VAL_NA	Pre-pandemic	20	Spike	IgG	0.00160772
VAL_NA	Pre-pandemic	40	Spike	IgG	0.000643087
VAL_NA	Pre-pandemic	5	Spike	IgG	0.0215434
VAL_NA	Pre-pandemic	10	Spike	IgG	0.0138264
VAL_NA	Pre-pandemic	20	Spike	IgG	0.0051447
VAL_NA	Pre-pandemic	40	Spike	IgG	0.00289389
VAL_NA	Pre-pandemic	5	Spike	IgG	0.00578778
VAL_NA	Pre-pandemic	10	Spike	IgG	0.00385852
VAL_NA	Pre-pandemic	20	Spike	IgG	0.00192926
VAL_NA	Pre-pandemic	40	Spike	IgG	0.00128617
VAL_NA	Pre-pandemic	5	Spike	IgG	0.0527331
VAL_NA	Pre-pandemic	10	Spike	IgG	0.0302251
VAL_NA	Pre-pandemic	20	Spike	IgG	0.0170418
VAL_NA	Pre-pandemic	40	Spike	IgG	0.00900322
VAL_NA	Pre-pandemic	5	Spike	IgG	0.0189711
VAL_NA	Pre-pandemic	10	Spike	IgG	0.0109325
VAL_NA	Pre-pandemic	20	Spike	IgG	0.0051447
VAL_NA	Pre-pandemic	40	Spike	IgG	0.00192926
VAL_NA	Pre-pandemic	5	Spike	IgG	0.0237942
VAL_NA	Pre-pandemic	10	Spike	IgG	0.0122186
VAL_NA	Pre-pandemic	20	Spike	IgG	0.00771704
VAL_NA	Pre-pandemic	40	Spike	IgG	0.00482315
VAL_NA	Pre-pandemic	5	Spike	IgG	0.0244373
VAL_NA	Pre-pandemic	10	Spike	IgG	0.0106109
VAL_NA	Pre-pandemic	20	Spike	IgG	0.00610932
VAL_NA	Pre-pandemic	40	Spike	IgG	0.00257235
VAL_NA	Pre-pandemic	5	Spike	IgG	0.0192926
VAL_NA	Pre-pandemic	10	Spike	IgG	0.0109325
VAL_NA	Pre-pandemic	20	Spike	IgG	0.00643087
VAL_NA	Pre-pandemic	40	Spike	IgG	0.00289389
VAL_NA	Pre-pandemic	5	Spike	IgG	0.0073955
VAL_NA	Pre-pandemic	10	Spike	IgG	0.00192926
VAL_NA	Pre-pandemic	20	Spike	IgG	0.00128617
VAL_NA	Pre-pandemic	40	Spike	IgG	0.000321543
VAL_NA	Pre-pandemic	5	Spike	IgG	0.0196141
VAL_NA	Pre-pandemic	10	Spike	IgG	0.0102894
VAL_NA	Pre-pandemic	20	Spike	IgG	0.00482315
VAL_NA	Pre-pandemic	40	Spike	IgG	0.00418006
VAL_NA	Pre-pandemic	5	Spike	IgG	0.0020562
VAL_NA	Pre-pandemic	10	Spike	IgG	0.000685401
VAL_NA	Pre-pandemic	20	Spike	IgG	-0.000685401
VAL_NA	Pre-pandemic	40	Spike	IgG	-0.0010281
VAL_NA	PCR confirmed	5	Spike	IgG	0.104181
VAL_NA	PCR confirmed	10	Spike	IgG	0.0637423
VAL_NA	PCR confirmed	20	Spike	IgG	0.0243317
VAL_NA	PCR confirmed	40	Spike	IgG	0.0113091
VAL_NA	Pre-pandemic	5	Spike	IgG	0.00753941
VAL_NA	Pre-pandemic	10	Spike	IgG	0.00479781
VAL_NA	Pre-pandemic	20	Spike	IgG	0.0017135
VAL_NA	Pre-pandemic	40	Spike	IgG	0
VAL_NA	PCR confirmed	5	Spike	IgG	0.369774
VAL_NA	PCR confirmed	10	Spike	IgG	0.316998
VAL_NA	PCR confirmed	20	Spike	IgG	0.174777
VAL_NA	PCR confirmed	40	Spike	IgG	0.108636
VAL_NA	Pre-pandemic	5	Spike	IgG	0.00719671
VAL_NA	Pre-pandemic	10	Spike	IgG	0.003427
VAL_NA	Pre-pandemic	20	Spike	IgG	0.0010281
VAL_NA	Pre-pandemic	40	Spike	IgG	-0.0003427
VAL_NA	PCR confirmed	5	Spike	IgG	0.240576
VAL_NA	PCR confirmed	10	Spike	IgG	0.145305
VAL_NA	PCR confirmed	20	Spike	IgG	0.0692255
VAL_NA	PCR confirmed	40	Spike	IgG	0.036669
VAL_NA	Pre-pandemic	5	Spike	IgG	0.0246744
VAL_NA	Pre-pandemic	10	Spike	IgG	0.0143934
VAL_NA	Pre-pandemic	20	Spike	IgG	0.00822481
VAL_NA	Pre-pandemic	40	Spike	IgG	0.0027416
VAL_NA	PCR confirmed	5	Spike	IgG	0.506169
VAL_NA	PCR confirmed	10	Spike	IgG	0.375942
VAL_NA	PCR confirmed	20	Spike	IgG	0.179232
VAL_NA	PCR confirmed	40	Spike	IgG	0.103496
VAL_NA	Pre-pandemic	5	Spike	IgG	0.00651131
VAL_NA	Pre-pandemic	10	Spike	IgG	0.0037697
VAL_NA	Pre-pandemic	20	Spike	IgG	0.0010281
VAL_NA	Pre-pandemic	40	Spike	IgG	-0.0003427
VAL_NA	Pre-pandemic	10	Spike	IgG	0.00411241
VAL_NA	Pre-pandemic	20	Spike	IgG	0.0010281
VAL_NA	Pre-pandemic	40	Spike	IgG	-0.0010281
VAL_NA	Pre-pandemic	5	Spike	IgG	0.0191912
VAL_NA	Pre-pandemic	10	Spike	IgG	0.00959561
VAL_NA	Pre-pandemic	20	Spike	IgG	0.00479781
VAL_NA	Pre-pandemic	40	Spike	IgG	0.0020562
VAL_NA	Pre-pandemic	5	Spike	IgG	0.0424949
VAL_NA	Pre-pandemic	10	Spike	IgG	0.023989
VAL_NA	Pre-pandemic	20	Spike	IgG	0.00445511
VAL_NA	Pre-pandemic	40	Spike	IgG	0.0010281
VAL_NA	Pre-pandemic	5	Spike	IgG	0.0109664
VAL_NA	Pre-pandemic	10	Spike	IgG	0.00514051
VAL_NA	Pre-pandemic	20	Spike	IgG	0.0020562
VAL_NA	Pre-pandemic	40	Spike	IgG	-0.000685401
VAL_NA	Pre-pandemic	5	Spike	IgG	0.0202193
VAL_NA	Pre-pandemic	10	Spike	IgG	0.00993831
VAL_NA	Pre-pandemic	20	Spike	IgG	0.0020562
VAL_NA	Pre-pandemic	40	Spike	IgG	0
VAL_NA	Pre-pandemic	5	Spike	IgG	0.0544894
VAL_NA	Pre-pandemic	10	Spike	IgG	0.0339273
VAL_NA	Pre-pandemic	20	Spike	IgG	0.0164496
VAL_NA	Pre-pandemic	40	Spike	IgG	0.00788211
VAL_NA	Pre-pandemic	5	Spike	IgG	0.0178204
VAL_NA	Pre-pandemic	10	Spike	IgG	0.010281
VAL_NA	Pre-pandemic	20	Spike	IgG	0.0010281
VAL_NA	Pre-pandemic	40	Spike	IgG	-0.0003427
VAL_NA	Pre-pandemic	5	Spike	IgG	0.00651131
VAL_NA	Pre-pandemic	10	Spike	IgG	0.00445511
VAL_NA	Pre-pandemic	20	Spike	IgG	0.0013708
VAL_NA	Pre-pandemic	40	Spike	IgG	-0.000685401
VAL_NA	Pre-pandemic	5	Spike	IgG	0.0565456
VAL_NA	Pre-pandemic	10	Spike	IgG	0.0335846
VAL_NA	Pre-pandemic	20	Spike	IgG	0.0157642
VAL_NA	Pre-pandemic	40	Spike	IgG	0.00856751
VAL_NA	Pre-pandemic	5	Spike	IgG	0.0398352
VAL_NA	Pre-pandemic	10	Spike	IgG	0.0215201
VAL_NA	Pre-pandemic	20	Spike	IgG	0.0141941
VAL_NA	Pre-pandemic	40	Spike	IgG	0.00686813
VAL_NA	PCR confirmed	5	Spike	IgG	0.700549
VAL_NA	PCR confirmed	10	Spike	IgG	0.508242
VAL_NA	PCR confirmed	20	Spike	IgG	0.323718
VAL_NA	PCR confirmed	40	Spike	IgG	0.197344
VAL_NA	Pre-pandemic	5	Spike	IgG	0.0425824
VAL_NA	Pre-pandemic	10	Spike	IgG	0.0260989
VAL_NA	Pre-pandemic	20	Spike	IgG	0.0370879
VAL_NA	Pre-pandemic	40	Spike	IgG	0.00732601
VAL_NA	PCR confirmed	5	Spike	IgG	0.0650183
VAL_NA	PCR confirmed	10	Spike	IgG	0.0375458
VAL_NA	PCR confirmed	20	Spike	IgG	0.0206044
VAL_NA	PCR confirmed	40	Spike	IgG	0.0155678
VAL_NA	Pre-pandemic	5	Spike	IgG	0.043956
VAL_NA	Pre-pandemic	10	Spike	IgG	0.0242674
VAL_NA	Pre-pandemic	20	Spike	IgG	0.0228938
VAL_NA	Pre-pandemic	40	Spike	IgG	0.0201465
VAL_NA	PCR confirmed	5	Spike	IgG	0.387821
VAL_NA	PCR confirmed	10	Spike	IgG	0.255495
VAL_NA	PCR confirmed	20	Spike	IgG	0.136905
VAL_NA	PCR confirmed	40	Spike	IgG	0.0796703
VAL_NA	Pre-pandemic	5	Spike	IgG	0.0824176
VAL_NA	Pre-pandemic	10	Spike	IgG	0.0434982
VAL_NA	Pre-pandemic	20	Spike	IgG	0.0238095
VAL_NA	Pre-pandemic	40	Spike	IgG	0.0164835
VAL_NA	Pre-pandemic	5	Spike	IgG	0.0929487
VAL_NA	Pre-pandemic	10	Spike	IgG	0.0645604
VAL_NA	Pre-pandemic	20	Spike	IgG	0.0334249
VAL_NA	Pre-pandemic	40	Spike	IgG	0.0270147
VAL_NA	Pre-pandemic	5	Spike	IgG	0.0805861
VAL_NA	Pre-pandemic	10	Spike	IgG	0.0187729
VAL_NA	Pre-pandemic	20	Spike	IgG	0.0119048
VAL_NA	Pre-pandemic	40	Spike	IgG	0.00412088
VAL_NA	Pre-pandemic	5	Spike	IgG	0.0210623
VAL_NA	Pre-pandemic	10	Spike	IgG	0.0270147
VAL_NA	Pre-pandemic	20	Spike	IgG	0.0338828
VAL_NA	Pre-pandemic	40	Spike	IgG	0.00641026
VAL_NA	Pre-pandemic	5	Spike	IgG	0.114011
VAL_NA	Pre-pandemic	10	Spike	IgG	0.0755495
VAL_NA	Pre-pandemic	20	Spike	IgG	0.0471612
VAL_NA	Pre-pandemic	40	Spike	IgG	0.0260989
VAL_NA	Pre-pandemic	5	Spike	IgG	0.0526557
VAL_NA	Pre-pandemic	10	Spike	IgG	0.0311355
VAL_NA	Pre-pandemic	20	Spike	IgG	0.0128205
VAL_NA	Pre-pandemic	40	Spike	IgG	0.00457876
VAL_NA	Pre-pandemic	5	Spike	IgG	0.0325092
VAL_NA	Pre-pandemic	10	Spike	IgG	0.122711
VAL_NA	Pre-pandemic	20	Spike	IgG	0.0375458
VAL_NA	Pre-pandemic	40	Spike	IgG	0.010989
VAL_NA	Pre-pandemic	5	Spike	IgG	0.00549451
VAL_NA	Pre-pandemic	10	Spike	IgG	0.003663
VAL_NA	Pre-pandemic	20	Spike	IgG	0.000457875
VAL_NA	Pre-pandemic	40	Spike	IgG	-0.000457875
VAL_NA	PCR confirmed	5	Spike	IgG	0.439384
VAL_NA	PCR confirmed	10	Spike	IgG	0.260637
VAL_NA	PCR confirmed	20	Spike	IgG	0.13406
VAL_NA	PCR confirmed	40	Spike	IgG	0.059226
VAL_NA	Pre-pandemic	5	Spike	IgG	0.0117597
VAL_NA	Pre-pandemic	10	Spike	IgG	0.00406243
VAL_NA	Pre-pandemic	20	Spike	IgG	0.00320718
VAL_NA	Pre-pandemic	40	Spike	IgG	0.00235193
VAL_NA	PCR confirmed	5	Spike	IgG	0.123797
VAL_NA	PCR confirmed	10	Spike	IgG	0.0878768
VAL_NA	PCR confirmed	20	Spike	IgG	0.0771862
VAL_NA	PCR confirmed	40	Spike	IgG	0.0506735
VAL_NA	Pre-pandemic	5	Spike	IgG	0.152876
VAL_NA	Pre-pandemic	10	Spike	IgG	0.0912978
VAL_NA	Pre-pandemic	20	Spike	IgG	0.0425486
VAL_NA	Pre-pandemic	40	Spike	IgG	0.0233055
VAL_NA	Pre-pandemic	5	Spike	IgG	0.0493906
VAL_NA	Pre-pandemic	10	Spike	IgG	0.0271542
VAL_NA	Pre-pandemic	20	Spike	IgG	0.0130425
VAL_NA	Pre-pandemic	40	Spike	IgG	0.00662818
VAL_NA	Pre-pandemic	5	Spike	IgG	0.042121
VAL_NA	Pre-pandemic	10	Spike	IgG	0.0288647
VAL_NA	Pre-pandemic	20	Spike	IgG	0.0156083
VAL_NA	Pre-pandemic	40	Spike	IgG	0.00791105
VAL_NA	PCR confirmed	5	Spike	IgG	0.173495
VAL_NA	PCR confirmed	10	Spike	IgG	0.096611
VAL_NA	PCR confirmed	20	Spike	IgG	0.0868319
VAL_NA	PCR confirmed	40	Spike	IgG	0.0440061
VAL_NA	Pre-pandemic	5	Spike	IgG	0.114146
VAL_NA	Pre-pandemic	10	Spike	IgG	0.0669364
VAL_NA	Pre-pandemic	20	Spike	IgG	0.0362502
VAL_NA	Pre-pandemic	40	Spike	IgG	0.0156803
VAL_NA	Pre-pandemic	5	Spike	IgG	0.0480526
VAL_NA	Pre-pandemic	10	Spike	IgG	0.0291688
VAL_NA	Pre-pandemic	20	Spike	IgG	0.0187152
VAL_NA	Pre-pandemic	40	Spike	IgG	0.0217501
VAL_NA	Pre-pandemic	5	Spike	IgG	0.083797
VAL_NA	Pre-pandemic	10	Spike	IgG	0.0440061
VAL_NA	Pre-pandemic	20	Spike	IgG	0.0284944
VAL_NA	Pre-pandemic	40	Spike	IgG	0.0150059
VAL_NA	Pre-pandemic	5	Spike	IgG	0.0436689
VAL_NA	Pre-pandemic	10	Spike	IgG	0.0241106
VAL_NA	Pre-pandemic	20	Spike	IgG	0.0150059
VAL_NA	Pre-pandemic	40	Spike	IgG	0.00725004
VAL_NA	Pre-pandemic	5	Spike	IgG	0.0440061
VAL_NA	Pre-pandemic	10	Spike	IgG	0.0264711
VAL_NA	Pre-pandemic	20	Spike	IgG	0.0150059
VAL_NA	Pre-pandemic	40	Spike	IgG	0.00859889
VAL_NA	Pre-pandemic	5	Spike	IgG	0.0278199
VAL_NA	Pre-pandemic	10	Spike	IgG	0.0173664
VAL_NA	Pre-pandemic	20	Spike	IgG	0.0129826
VAL_NA	Pre-pandemic	40	Spike	IgG	0.00725004
VAL_NA	Pre-pandemic	5	Spike	IgG	0.0402967
VAL_NA	Pre-pandemic	10	Spike	IgG	0.0207385
VAL_NA	Pre-pandemic	20	Spike	IgG	0.0133198
VAL_NA	Pre-pandemic	40	Spike	IgG	0.00792447
VAL_NA	Pre-pandemic	5	Spike	IgG	0.0571573
VAL_NA	Pre-pandemic	10	Spike	IgG	0.0298432
VAL_NA	Pre-pandemic	20	Spike	IgG	0.0190524
VAL_NA	Pre-pandemic	40	Spike	IgG	0.00826168
VAL_NA	Pre-pandemic	5	Spike	IgG	0.0494014
VAL_NA	Pre-pandemic	10	Spike	IgG	0.0254595
VAL_NA	Pre-pandemic	20	Spike	IgG	0.0129826
VAL_NA	Pre-pandemic	40	Spike	IgG	0.00623841
VAL_NA	Pre-pandemic	5	Spike	IgG	0.105379
VAL_NA	Pre-pandemic	10	Spike	IgG	0.0669364
VAL_NA	Pre-pandemic	20	Spike	IgG	0.0440061
VAL_NA	Pre-pandemic	40	Spike	IgG	0.0224245
VAL_NA	Pre-pandemic	5	Spike	IgG	0.0322037
VAL_NA	Pre-pandemic	10	Spike	IgG	0.0463665
VAL_NA	Pre-pandemic	20	Spike	IgG	0.0264711
VAL_NA	Pre-pandemic	40	Spike	IgG	0.0150059
VAL_NA	Pre-pandemic	5	Spike	IgG	0.0665992
VAL_NA	Pre-pandemic	10	Spike	IgG	0.0426572
VAL_NA	Pre-pandemic	20	Spike	IgG	0.024785
VAL_NA	Pre-pandemic	40	Spike	IgG	0.0112966
VAL_1	Pre-pandemic	5	Spike	IgG	0.0268083
VAL_11	Pre-pandemic	10	Spike	IgG	0.0133198
VAL_21	Pre-pandemic	20	Spike	IgG	0.00725004
VAL_30	Pre-pandemic	40	Spike	IgG	0.00354072
VAL_2	PCR confirmed	5	Spike	IgG	0.395043
VAL_12	PCR confirmed	10	Spike	IgG	0.224077
VAL_22	PCR confirmed	20	Spike	IgG	0.136402
VAL_31	PCR confirmed	40	Spike	IgG	0.0703085
VAL_3	Pre-pandemic	5	Spike	IgG	0.0787388
VAL_13	Pre-pandemic	10	Spike	IgG	0.0460293
VAL_23	Pre-pandemic	20	Spike	IgG	0.024785
VAL_32	Pre-pandemic	40	Spike	IgG	0.0136571
VAL_4	Pre-pandemic	5	Spike	IgG	0.30467
VAL_14	Pre-pandemic	10	Spike	IgG	0.219356
VAL_24	Pre-pandemic	20	Spike	IgG	0.158321
VAL_5	Pre-pandemic	40	Spike	IgG	0.106727
VAL_15	Pre-pandemic	5	Spike	IgG	0.0335525
VAL_34	Pre-pandemic	10	Spike	IgG	0.0197269
VAL_16	Pre-pandemic	20	Spike	IgG	0.0112966
VAL_26	Pre-pandemic	40	Spike	IgG	0.00792447
VAL_35	Pre-pandemic	5	Spike	IgG	0.0135285
VAL_17	Pre-pandemic	10	Spike	IgG	0.00648629
VAL_27	Pre-pandemic	20	Spike	IgG	0.00833951
VAL_36	Pre-pandemic	40	Spike	IgG	0.00203855
VAL_8	Pre-pandemic	5	Spike	IgG	0.0791327
VAL_18	Pre-pandemic	10	Spike	IgG	0.0528169
VAL_28	Pre-pandemic	20	Spike	IgG	0.0350259
VAL_37	Pre-pandemic	40	Spike	IgG	0.0161231
VAL_9	Pre-pandemic	5	Spike	IgG	0.0791327
VAL_19	Pre-pandemic	10	Spike	IgG	0.0431801
VAL_29	Pre-pandemic	20	Spike	IgG	0.0205708
VAL_38	Pre-pandemic	40	Spike	IgG	0.012046
VAL_10	Pre-pandemic	5	Spike	IgG	0.777057
VAL_20	Pre-pandemic	10	Spike	IgG	0.543921
VAL_39	Pre-pandemic	20	Spike	IgG	0.38195
VAL_49	Pre-pandemic	40	Spike	IgG	0.240363
VAL_59	PCR confirmed	5	Spike	IgG	1.17587
VAL_68	PCR confirmed	10	Spike	IgG	0.97424
VAL_40	PCR confirmed	20	Spike	IgG	0.864159
VAL_50	PCR confirmed	40	Spike	IgG	0.612861
VAL_70	PCR confirmed	5	Spike	IgG	0.413825
VAL_42	PCR confirmed	10	Spike	IgG	0.239251
VAL_52	PCR confirmed	20	Spike	IgG	0.153262
VAL_62	PCR confirmed	40	Spike	IgG	0.10063
VAL_71	PCR confirmed	5	Spike	IgG	0.0932172
VAL_43	PCR confirmed	10	Spike	IgG	0.0465159
VAL_63	PCR confirmed	20	Spike	IgG	0.0257598
VAL_72	PCR confirmed	40	Spike	IgG	0.0150111
VAL_44	Pre-pandemic	5	Spike	IgG	0.056894
VAL_54	Pre-pandemic	10	Spike	IgG	0.0368792
VAL_64	Pre-pandemic	20	Spike	IgG	0.0220534
VAL_73	Pre-pandemic	40	Spike	IgG	0.0161231
VAL_45	Pre-pandemic	5	Spike	IgG	0.073573
VAL_65	Pre-pandemic	10	Spike	IgG	0.0472572
VAL_74	Pre-pandemic	20	Spike	IgG	0.0294663
VAL_46	Pre-pandemic	40	Spike	IgG	0.0202001
VAL_56	Pre-pandemic	5	Spike	IgG	0.0663757
VAL_66	Pre-pandemic	5	Spike	IgG	0.0220487
VAL_75	Pre-pandemic	5	Spike	IgG	0.0358291
VAL_47	Pre-pandemic	5	Spike	IgG	0.0096463
VAL_57	Pre-pandemic	5	Spike	IgG	0.0243454
VAL_67	PCR confirmed	5	Spike	IgG	0.248048
VAL_76	Pre-pandemic	5	Spike	IgG	0.191318
VAL_48	Pre-pandemic	5	Spike	IgG	0.0401929
VAL_58	PCR confirmed	5	Spike	IgG	0.548232
VAL_77	Pre-pandemic	5	Spike	IgG	0.0399633
VAL_87	PCR confirmed	5	Spike	IgG	0.303859
VAL_97	Pre-pandemic	5	Spike	IgG	0.00711989
VAL_78	Pre-pandemic	5	Spike	IgG	0.0202113
VAL_88	PCR confirmed	5	Spike	IgG	0.734956
VAL_98	PCR confirmed	5	Spike	IgG	1.11185
VAL_107	Pre-pandemic	5	Spike	IgG	0.181442
VAL_89	PCR confirmed	5	Spike	IgG	0.406293
VAL_99	PCR confirmed	5	Spike	IgG	0.54249
VAL_80	Pre-pandemic	5	Spike	IgG	0.0167662
VAL_90	Pre-pandemic	5	Spike	IgG	0.0388149
VAL_100	Pre-pandemic	5	Spike	IgG	0.118741
VAL_109	Pre-pandemic	5	Spike	IgG	0.220946
VAL_81	Pre-pandemic	5	Spike	IgG	0.0280202
VAL_91	Pre-pandemic	5	Spike	IgG	0.145154
VAL_101	PCR confirmed	5	Spike	IgG	0.106339
VAL_110	Pre-pandemic	5	Spike	IgG	0.120579
VAL_82	Pre-pandemic	5	Spike	IgG	0.15526
VAL_92	Pre-pandemic	5	Spike	IgG	0.02113
VAL_102	PCR confirmed	5	Spike	IgG	0.366789
VAL_83	PCR confirmed	5	Spike	IgG	0.0728066
VAL_93	Pre-pandemic	5	Spike	IgG	0.0215893
VAL_103	Pre-pandemic	5	Spike	IgG	0.0199816
VAL_84	Pre-pandemic	5	Spike	IgG	0.0215893
VAL_94	Pre-pandemic	5	Spike	IgG	0.0831419
VAL_104	Pre-pandemic	5	Spike	IgG	0.0141164
VAL_85	Pre-pandemic	5	Spike	IgG	0.0836528
VAL_95	Pre-pandemic	5	Spike	IgG	0.0198676
VAL_105	PCR confirmed	5	Spike	IgG	0.316661
VAL_86	Pre-pandemic	5	Spike	IgG	0.0402579
VAL_96	Pre-pandemic	5	Spike	IgG	0.016382
VAL_115	Pre-pandemic	5	Spike	IgG	0.0256187
VAL_127	PCR confirmed	5	Spike	IgG	0.0817358
VAL_138	Pre-pandemic	5	Spike	IgG	0.0439177
VAL_123	Pre-pandemic	5	Spike	IgG	0.0231788
VAL_116	Pre-pandemic	5	Spike	IgG	0.0341582
VAL_128	Pre-pandemic	5	Spike	IgG	0.119031
VAL_139	Pre-pandemic	5	Spike	IgG	0.0120251
VAL_117	Pre-pandemic	5	Spike	IgG	0.0128965
VAL_129	Pre-pandemic	5	Spike	IgG	0.0967236
VAL_140	Pre-pandemic	5	Spike	IgG	0.0542001
VAL_118	PCR confirmed	5	Spike	IgG	0.156326
VAL_131	PCR confirmed	5	Spike	IgG	0.166086
VAL_141	Pre-pandemic	5	Spike	IgG	0.00871384
VAL_142	PCR confirmed	5	Spike	IgG	0.190136
VAL_119	PCR confirmed	5	Spike	IgG	0.0819101
VAL_132	Pre-pandemic	5	Spike	IgG	0.142907
VAL_143	PCR confirmed	5	Spike	IgG	0.262635
VAL_148	PCR confirmed	5	Spike	IgG	0.0939352
VAL_120	PCR confirmed	5	Spike	IgG	0.0869641
VAL_133	PCR confirmed	5	Spike	IgG	0.28686
VAL_144	PCR confirmed	5	Spike	IgG	0.463925
VAL_151	Pre-pandemic	5	Spike	IgG	0.245556
VAL_121	Pre-pandemic	5	Spike	IgG	0.0702335
VAL_134	PCR confirmed	5	Spike	IgG	0.226908
VAL_145	Pre-pandemic	5	Spike	IgG	0.0496689
VAL_156	Pre-pandemic	5	Spike	IgG	0.0148135
VAL_122	Pre-pandemic	5	Spike	IgG	0.0803416
VAL_135	Pre-pandemic	5	Spike	IgG	0.0348554
VAL_146	Pre-pandemic	5	Spike	IgG	0.0275357
VAL_125	Pre-pandemic	5	Spike	IgG	0.0406295
VAL_136	PCR confirmed	5	Spike	IgG	1.16624
VAL_147	PCR confirmed	5	Spike	IgG	0.957082
VAL_6	Pre-pandemic	5	Spike	IgG	0.018598
VAL_126	Pre-pandemic	5	Spike	IgG	0.0300429
VAL_7	Pre-pandemic	5	Spike	IgG	0.0191702
VAL_33	PCR confirmed	5	Spike	IgG	0.160801
VAL_114	Pre-pandemic	5	Spike	IgG	0.0337625
VAL_53	Pre-pandemic	5	Spike	IgG	0.0291845
VAL_137	Pre-pandemic	5	Spike	IgG	0.0188841
VAL_111	Pre-pandemic	5	Spike	IgG	0.030329
VAL_112	Pre-pandemic	5	Spike	IgG	0.0246066
Thr_006	PCR confirmed	5	Spike	IgG	0.7299
Thr_006	Pre-pandemic	5	Spike	IgG	0.0812589
Thr_006	PCR confirmed	5	Spike	IgG	0.864092
Thr_006	PCR confirmed	5	Spike	IgG	0.173391
Thr_009	PCR confirmed	5	Spike	IgG	0.197711
Thr_009	PCR confirmed	5	Spike	IgG	0.158512
Thr_009	Pre-pandemic	5	Spike	IgG	0.0412017
Thr_009	PCR confirmed	5	Spike	IgG	0.635193
Thr_003	Pre-pandemic	5	Spike	IgG	0.0632332
Thr_003	Pre-pandemic	5	Spike	IgG	0.112446
Thr_003	Pre-pandemic	5	Spike	IgG	0.0211731
Thr_003	Pre-pandemic	5	Spike	IgG	0.0125894
Thr_005	Pre-pandemic	5	Spike	IgG	0.0131617
Thr_005	Pre-pandemic	5	Spike	IgG	0.240057
Thr_005	Pre-pandemic	5	Spike	IgG	0.0251788
Thr_005	Pre-pandemic	5	Spike	IgG	0.0157368
Thr_002	PCR confirmed	5	Spike	IgG	0.152504
Thr_002	Pre-pandemic	5	Spike	IgG	0.0380544
Thr_002	Pre-pandemic	5	Spike	IgG	0.126466
Thr_002	Pre-pandemic	5	Spike	IgG	0.0504705
Thr_007	PCR confirmed	5	Spike	IgG	0.260051
Thr_007	PCR confirmed	5	Spike	IgG	0.406758
Thr_007	Pre-pandemic	5	Spike	IgG	0.126818
Thr_007	Pre-pandemic	5	Spike	IgG	0.208725
Thr_008	Pre-pandemic	5	Spike	IgG	0.0404192
Thr_008	PCR confirmed	5	Spike	IgG	0.315441
Thr_008	Pre-pandemic	5	Spike	IgG	0.162746
Thr_008	Pre-pandemic	5	Spike	IgG	0.034645
Thr_010	Pre-pandemic	5	Spike	IgG	0.0205304
Thr_010	PCR confirmed	5	Spike	IgG	0.140291
Thr_010	Pre-pandemic	5	Spike	IgG	0.110351
Thr_010	Pre-pandemic	5	Spike	IgG	0.0303678
Thr_004	Pre-pandemic	5	Spike	IgG	0.060308
Thr_004	Pre-pandemic	5	Spike	IgG	0.0111206
Thr_004	Pre-pandemic	5	Spike	IgG	0.0453379
Thr_004	Pre-pandemic	5	Spike	IgG	0.132164
Thr_001	Pre-pandemic	5	Spike	IgG	0.11976
Thr_001	Pre-pandemic	5	Spike	IgG	0.0158255
Thr_001	PCR confirmed	5	Spike	IgG	1.02759
Thr_001	Pre-pandemic	5	Spike	IgG	0.0363559
Thr_011	Pre-pandemic	5	Spike	IgG	0.0739949
Thr_011	Pre-pandemic	5	Spike	IgG	0.0186056
Thr_011	PCR confirmed	5	Spike	IgG	1.13409
Thr_011	Pre-pandemic	5	Spike	IgG	0.0489735
Thr_021	Pre-pandemic	5	Spike	IgG	0.134303
Thr_021	Pre-pandemic	5	Spike	IgG	0.0455518
Thr_021	Pre-pandemic	5	Spike	IgG	0.0177502
Thr_021	Pre-pandemic	5	Spike	IgG	0.0258768
Thr_012	PCR confirmed	5	Spike	IgG	0.986313
Thr_012	Pre-pandemic	5	Spike	IgG	0.0275877
Thr_012	Pre-pandemic	5	Spike	IgG	0.0194611
Thr_012	Pre-pandemic	5	Spike	IgG	0.0211719
Thr_022	Pre-pandemic	5	Spike	IgG	0.0215997
Thr_022	PCR confirmed	5	Spike	IgG	0.321579
Thr_022	Pre-pandemic	5	Spike	IgG	0.0636505
Thr_022	PCR confirmed	5	Spike	IgG	0.139277
Thr_013	PCR confirmed	5	Spike	IgG	1.1965
Thr_013	Pre-pandemic	5	Spike	IgG	0.0900421
Thr_013	Pre-pandemic	5	Spike	IgG	0.229984
Thr_013	Pre-pandemic	5	Spike	IgG	0.0159681
Thr_023	PCR confirmed	10	N-protein	IgA	0.394097
Thr_023	PCR confirmed	30	N-protein	IgA	0.187155
Thr_023	PCR confirmed	90	N-protein	IgA	0.0827116
Thr_023	PCR confirmed	270	N-protein	IgA	0.0353552
Thr_014	PCR confirmed	10	N-protein	IgA	0.144989
Thr_024	PCR confirmed	30	N-protein	IgA	0.0489783
Thr_024	PCR confirmed	90	N-protein	IgA	0.0184885
Thr_024	PCR confirmed	270	N-protein	IgA	0.00551411
Thr_025	Pre-pandemic	10	N-protein	IgA	0.538761
Thr_025	Pre-pandemic	30	N-protein	IgA	0.281868
Thr_016	Pre-pandemic	90	N-protein	IgA	0.0943886
Thr_016	Pre-pandemic	270	N-protein	IgA	0.0360039
Thr_026	Pre-pandemic	10	N-protein	IgA	0.484917
Thr_026	Pre-pandemic	30	N-protein	IgA	0.185858
Thr_026	Pre-pandemic	90	N-protein	IgA	0.065845
Thr_017	Pre-pandemic	270	N-protein	IgA	0.0262731
Thr_027	Pre-pandemic	10	N-protein	IgA	0.111255
Thr_027	Pre-pandemic	30	N-protein	IgA	0.0470321
Thr_027	Pre-pandemic	90	N-protein	IgA	0.0113526
Thr_027	Pre-pandemic	270	N-protein	IgA	0.00551411
Thr_019	PCR confirmed	10	N-protein	IgA	0.139799
Thr_019	PCR confirmed	30	N-protein	IgA	0.0509244
Thr_029	PCR confirmed	90	N-protein	IgA	0.0217321
Thr_029	PCR confirmed	270	N-protein	IgA	0.00746027
Thr_049	PCR confirmed	10	N-protein	IgA	0.340902
Thr_049	PCR confirmed	30	N-protein	IgA	0.137204
Thr_049	PCR confirmed	90	N-protein	IgA	0.0489783
Thr_059	PCR confirmed	270	N-protein	IgA	0.01265
Thr_050	Pre-pandemic	10	N-protein	IgA	0.191048
Thr_050	Pre-pandemic	30	N-protein	IgA	0.0697373
Thr_050	Pre-pandemic	90	N-protein	IgA	0.0262731
Thr_050	Pre-pandemic	270	N-protein	IgA	0.0087577
Thr_060	Pre-pandemic	10	N-protein	IgA	0.36685
Thr_051	Pre-pandemic	30	N-protein	IgA	0.192345
Thr_051	Pre-pandemic	90	N-protein	IgA	0.0638988
Thr_051	Pre-pandemic	270	N-protein	IgA	0.0165423
Thr_070	Pre-pandemic	10	N-protein	IgA	0.33539
Thr_070	Pre-pandemic	30	N-protein	IgA	0.190126
Thr_080	Pre-pandemic	90	N-protein	IgA	0.0685972
Thr_080	Pre-pandemic	270	N-protein	IgA	0.0249229
Thr_080	PCR confirmed	10	N-protein	IgA	0.247092
Thr_080	PCR confirmed	30	N-protein	IgA	0.0970805
Thr_071	PCR confirmed	90	N-protein	IgA	0.0358414
Thr_071	PCR confirmed	270	N-protein	IgA	0.0130548
Thr_071	Pre-pandemic	10	N-protein	IgA	0.151199
Thr_071	Pre-pandemic	30	N-protein	IgA	0.0633753
Thr_081	Pre-pandemic	90	N-protein	IgA	0.0249229
Thr_081	Pre-pandemic	270	N-protein	IgA	0.00830762
Thr_081	PCR confirmed	10	N-protein	IgA	0.145977
Thr_081	PCR confirmed	30	N-protein	IgA	0.0548303
Thr_072	PCR confirmed	90	N-protein	IgA	0.017802
Thr_072	PCR confirmed	270	N-protein	IgA	0.00593401
Thr_072	Pre-pandemic	10	N-protein	IgA	1.27249
Thr_072	Pre-pandemic	30	N-protein	IgA	1.16141
Thr_082	Pre-pandemic	90	N-protein	IgA	0.708047
Thr_082	Pre-pandemic	270	N-protein	IgA	0.314503
Thr_082	PCR confirmed	10	N-protein	IgA	0.104676
Thr_082	PCR confirmed	30	N-protein	IgA	0.038215
Thr_073	PCR confirmed	90	N-protein	IgA	0.0140043
Thr_073	PCR confirmed	270	N-protein	IgA	0.00498457
Thr_073	Pre-pandemic	10	N-protein	IgA	0.202943
Thr_073	Pre-pandemic	30	N-protein	IgA	0.103252
Thr_083	Pre-pandemic	90	N-protein	IgA	0.0367909
Thr_083	Pre-pandemic	270	N-protein	IgA	0.023024
Thr_083	PCR confirmed	10	N-protein	IgA	0.230002
Thr_083	PCR confirmed	30	N-protein	IgA	0.0761927
Thr_074	PCR confirmed	90	N-protein	IgA	0.0301448
Thr_074	PCR confirmed	270	N-protein	IgA	0.0121054
Thr_074	Pre-pandemic	10	N-protein	IgA	0.0135296
Thr_074	Pre-pandemic	30	N-protein	IgA	0.00593401
Thr_084	Pre-pandemic	90	N-protein	IgA	0.00213625
Thr_084	Pre-pandemic	270	N-protein	IgA	-0.000237361
Thr_084	PCR confirmed	10	N-protein	IgA	0.112272
Thr_084	PCR confirmed	30	N-protein	IgA	0.0420128
Thr_075	PCR confirmed	90	N-protein	IgA	0.0149537
Thr_075	PCR confirmed	270	N-protein	IgA	0.0078329
Thr_075	Pre-pandemic	10	N-protein	IgA	0.0666983
Thr_075	Pre-pandemic	30	N-protein	IgA	0.0496084
Thr_085	Pre-pandemic	90	N-protein	IgA	0.0215998
Thr_085	Pre-pandemic	270	N-protein	IgA	0.00735818
Thr_085	PCR confirmed	10	N-protein	IgA	0.197247
Thr_085	PCR confirmed	30	N-protein	IgA	0.0581533
Thr_076	PCR confirmed	90	N-protein	IgA	0.0201756
Thr_076	PCR confirmed	270	N-protein	IgA	0.00878234
Thr_076	Pre-pandemic	10	N-protein	IgA	0.127463
Thr_076	Pre-pandemic	30	N-protein	IgA	0.0847377
Thr_086	Pre-pandemic	90	N-protein	IgA	0.034892
Thr_086	Pre-pandemic	270	N-protein	IgA	0.014479
Thr_086	PCR confirmed	10	N-protein	IgA	0.117019
Thr_086	PCR confirmed	30	N-protein	IgA	0.0448611
Thr_077	PCR confirmed	90	N-protein	IgA	0.017802
Thr_077	PCR confirmed	270	N-protein	IgA	0.00688346
Thr_077	Pre-pandemic	10	N-protein	IgA	0.0614764
Thr_077	Pre-pandemic	30	N-protein	IgA	0.0372656
Thr_087	Pre-pandemic	90	N-protein	IgA	0.0168526
Thr_087	Pre-pandemic	270	N-protein	IgA	0.0078329
Thr_087	PCR confirmed	10	N-protein	IgA	0.286019
Thr_087	PCR confirmed	30	N-protein	IgA	0.0932827
Thr_097	PCR confirmed	90	N-protein	IgA	0.0339426
Thr_097	PCR confirmed	270	N-protein	IgA	0.0149537
Thr_097	Pre-pandemic	10	N-protein	IgA	0.04676
Thr_097	Pre-pandemic	30	N-protein	IgA	0.0291953
Thr_098	Pre-pandemic	90	N-protein	IgA	0.0111559
Thr_098	Pre-pandemic	270	N-protein	IgA	0.00735818
Thr_098	Pre-pandemic	10	N-protein	IgA	0.383812
Thr_098	Pre-pandemic	30	N-protein	IgA	0.139805
Thr_089	Pre-pandemic	90	N-protein	IgA	0.0538808
Thr_089	Pre-pandemic	270	N-protein	IgA	0.023024
Thr_089	PCR confirmed	10	N-protein	IgA	0.694493
Thr_089	PCR confirmed	30	N-protein	IgA	0.405432
Thr_099	PCR confirmed	90	N-protein	IgA	0.135809
Thr_099	PCR confirmed	270	N-protein	IgA	0.0456018
Thr_099	Pre-pandemic	10	N-protein	IgA	0.382507
Thr_099	Pre-pandemic	30	N-protein	IgA	0.181161
Thr_090	Pre-pandemic	90	N-protein	IgA	0.0989285
Thr_090	Pre-pandemic	270	N-protein	IgA	0.030152
Thr_090	PCR confirmed	10	N-protein	IgA	0.183653
Thr_090	PCR confirmed	30	N-protein	IgA	0.0645402
Thr_100	PCR confirmed	90	N-protein	IgA	0.0256666
Thr_100	PCR confirmed	270	N-protein	IgA	0.00922003
Thr_100	Pre-pandemic	10	N-protein	IgA	0.406429
Thr_100	Pre-pandemic	30	N-protein	IgA	0.155245
Thr_101	Pre-pandemic	90	N-protein	IgA	0.0585597
Thr_101	Pre-pandemic	270	N-protein	IgA	0.0191876
Thr_101	PCR confirmed	10	N-protein	IgA	0.378021
Thr_101	PCR confirmed	30	N-protein	IgA	0.195116
Thr_092	PCR confirmed	90	N-protein	IgA	0.0894593
Thr_092	PCR confirmed	270	N-protein	IgA	0.030152
Thr_092	Pre-pandemic	10	N-protein	IgA	0.409918
Thr_092	Pre-pandemic	30	N-protein	IgA	0.158734
Thr_102	Pre-pandemic	90	N-protein	IgA	0.0495888
Thr_102	Pre-pandemic	270	N-protein	IgA	0.0166957
Thr_102	PCR confirmed	10	N-protein	IgA	0.127835
Thr_102	PCR confirmed	30	N-protein	IgA	0.0490905
Thr_093	PCR confirmed	90	N-protein	IgA	0.0166957
Thr_093	PCR confirmed	270	N-protein	IgA	0.00622975
Thr_093	Pre-pandemic	10	N-protein	IgA	0.0784949
Thr_093	Pre-pandemic	30	N-protein	IgA	0.0271617
Thr_103	Pre-pandemic	90	N-protein	IgA	0.0102168
Thr_103	Pre-pandemic	270	N-protein	IgA	0.00473461
Thr_103	PCR confirmed	10	N-protein	IgA	0.147271
Thr_103	PCR confirmed	30	N-protein	IgA	0.0650386
Thr_094	PCR confirmed	90	N-protein	IgA	0.0231747
Thr_094	PCR confirmed	270	N-protein	IgA	0.00822327
Thr_094	Pre-pandemic	10	N-protein	IgA	0.158236
Thr_094	Pre-pandemic	30	N-protein	IgA	0.0475953
Thr_104	Pre-pandemic	90	N-protein	IgA	0.0186893
Thr_104	Pre-pandemic	270	N-protein	IgA	0.00722651
Thr_104	PCR confirmed	10	N-protein	IgA	0.195614
Thr_104	PCR confirmed	30	N-protein	IgA	0.0675305
Thr_095	PCR confirmed	90	N-protein	IgA	0.026165
Thr_095	PCR confirmed	270	N-protein	IgA	0.00872166
Thr_095	Pre-pandemic	10	N-protein	IgA	0.0236731
Thr_095	Pre-pandemic	30	N-protein	IgA	0.0171941
Thr_096	Pre-pandemic	90	N-protein	IgA	0.00473461
Thr_096	Pre-pandemic	270	N-protein	IgA	0.00074757
Thr_096	PCR confirmed	10	N-protein	IgA	0.575878
Thr_096	PCR confirmed	30	N-protein	IgA	0.253925
Thr_116	PCR confirmed	90	N-protein	IgA	0.10142
Thr_116	PCR confirmed	270	N-protein	IgA	0.0401196
Thr_116	Pre-pandemic	10	N-protein	IgA	0.0769998
Thr_116	Pre-pandemic	30	N-protein	IgA	0.0271617
Thr_107	Pre-pandemic	90	N-protein	IgA	0.0112136
Thr_107	Pre-pandemic	270	N-protein	IgA	0.00373785
Thr_107	PCR confirmed	10	N-protein	IgA	0.174682
Thr_107	PCR confirmed	30	N-protein	IgA	0.0605532
Thr_117	PCR confirmed	90	N-protein	IgA	0.0236731
Thr_117	PCR confirmed	270	N-protein	IgA	0.00672813
Thr_117	Pre-pandemic	10	N-protein	IgA	0.0386245
Thr_117	Pre-pandemic	30	N-protein	IgA	0.0152006
Thr_108	Pre-pandemic	90	N-protein	IgA	0.00722651
Thr_108	Pre-pandemic	270	N-protein	IgA	0.00174433
Thr_108	PCR confirmed	10	N-protein	IgA	0.849988
Thr_108	PCR confirmed	30	N-protein	IgA	0.311737
Thr_118	PCR confirmed	90	N-protein	IgA	0.136805
Thr_118	PCR confirmed	270	N-protein	IgA	0.0495888
Thr_118	Pre-pandemic	10	N-protein	IgA	0.476202
Thr_118	Pre-pandemic	30	N-protein	IgA	0.197608
Thr_109	Pre-pandemic	90	N-protein	IgA	0.0874657
Thr_109	Pre-pandemic	270	N-protein	IgA	0.0321455
Thr_109	Pre-pandemic	10	N-protein	IgA	0.122352
Thr_109	Pre-pandemic	30	N-protein	IgA	0.0451034
Thr_119	Pre-pandemic	90	N-protein	IgA	0.0241714
Thr_119	Pre-pandemic	270	N-protein	IgA	0.00523299
Thr_119	PCR confirmed	10	N-protein	IgA	0.147899
Thr_119	PCR confirmed	30	N-protein	IgA	0.0599936
Thr_110	PCR confirmed	90	N-protein	IgA	0.0157202
Thr_110	PCR confirmed	270	N-protein	IgA	0.012512
Thr_110	Pre-pandemic	10	N-protein	IgA	0.255053
Thr_110	Pre-pandemic	30	N-protein	IgA	0.0984921
Thr_120	Pre-pandemic	90	N-protein	IgA	0.0445942
Thr_120	Pre-pandemic	270	N-protein	IgA	0.0118704
Thr_120	Pre-pandemic	10	N-protein	IgA	0.162015
Thr_120	Pre-pandemic	30	N-protein	IgA	0.0503689
Thr_111	Pre-pandemic	90	N-protein	IgA	0.0189285
Thr_111	Pre-pandemic	270	N-protein	IgA	0.0060956
Thr_111	PCR confirmed	10	N-protein	IgA	0.24992
Thr_111	PCR confirmed	30	N-protein	IgA	0.1017
Thr_121	PCR confirmed	90	N-protein	IgA	0.0368945
Thr_121	PCR confirmed	270	N-protein	IgA	0.0131537
Thr_121	Pre-pandemic	10	N-protein	IgA	0.1094
Thr_121	Pre-pandemic	30	N-protein	IgA	0.048444
Thr_112	Pre-pandemic	90	N-protein	IgA	0.0182868
Thr_112	Pre-pandemic	270	N-protein	IgA	0.00481232
Thr_112	PCR confirmed	10	N-protein	IgA	0.23452
Thr_112	PCR confirmed	30	N-protein	IgA	0.0818094
Thr_122	PCR confirmed	90	N-protein	IgA	0.0317613
Thr_122	PCR confirmed	270	N-protein	IgA	0.0118704
Thr_122	Pre-pandemic	10	N-protein	IgA	0.0830927
Thr_122	Pre-pandemic	30	N-protein	IgA	0.030478
Thr_113	Pre-pandemic	90	N-protein	IgA	0.012512
Thr_113	Pre-pandemic	270	N-protein	IgA	0.00352903
Thr_113	Pre-pandemic	10	N-protein	IgA	0.0837344
Thr_113	Pre-pandemic	30	N-protein	IgA	0.0362528
Thr_123	Pre-pandemic	90	N-protein	IgA	0.0105871
Thr_123	Pre-pandemic	270	N-protein	IgA	0.000962464
Thr_123	Pre-pandemic	10	N-protein	IgA	0.106833
Thr_123	Pre-pandemic	30	N-protein	IgA	0.0375361
Thr_114	Pre-pandemic	90	N-protein	IgA	0.0150786
Thr_114	Pre-pandemic	270	N-protein	IgA	0.00737889
Thr_114	Pre-pandemic	10	N-protein	IgA	0.168431
Thr_114	Pre-pandemic	30	N-protein	IgA	0.0715431
Thr_124	Pre-pandemic	90	N-protein	IgA	0.0285531
Thr_124	Pre-pandemic	270	N-protein	IgA	0.0137953
Thr_124	Pre-pandemic	10	N-protein	IgA	0.0555021
Thr_124	Pre-pandemic	30	N-protein	IgA	0.021495
Thr_115	Pre-pandemic	90	N-protein	IgA	0.00802053
Thr_115	Pre-pandemic	270	N-protein	IgA	0.00288739
Thr_115	Pre-pandemic	10	N-protein	IgA	0.228104
Thr_115	Pre-pandemic	30	N-protein	IgA	0.0824511
Thr_135	Pre-pandemic	90	N-protein	IgA	0.0336862
Thr_135	Pre-pandemic	270	N-protein	IgA	0.00802053
Thr_135	Pre-pandemic	10	N-protein	IgA	0.0882259
Thr_135	Pre-pandemic	30	N-protein	IgA	0.0291947
Thr_126	Pre-pandemic	90	N-protein	IgA	0.00930382
Thr_126	Pre-pandemic	270	N-protein	IgA	0.00288739
Thr_126	Pre-pandemic	10	N-protein	IgA	0.0940006
Thr_126	Pre-pandemic	30	N-protein	IgA	0.0330446
Thr_136	Pre-pandemic	90	N-protein	IgA	0.0137953
Thr_136	Pre-pandemic	270	N-protein	IgA	0.00417068
Thr_136	Pre-pandemic	10	N-protein	IgA	0.0272698
Thr_136	Pre-pandemic	30	N-protein	IgA	0.0105871
Thr_127	Pre-pandemic	90	N-protein	IgA	0.00224575
Thr_127	Pre-pandemic	270	N-protein	IgA	0.00160411
Thr_127	Pre-pandemic	10	N-protein	IgA	0.0683349
Thr_127	Pre-pandemic	30	N-protein	IgA	0.0221367
Thr_137	Pre-pandemic	90	N-protein	IgA	0.00737889
Thr_137	Pre-pandemic	270	N-protein	IgA	0.00352903
Thr_137	Pre-pandemic	10	N-protein	IgA	0.070924
Thr_137	Pre-pandemic	30	N-protein	IgA	0.0313648
Thr_128	Pre-pandemic	90	N-protein	IgA	0.0132806
Thr_128	Pre-pandemic	270	N-protein	IgA	0.00254309
Thr_128	PCR confirmed	10	N-protein	IgA	0.0618819
Thr_128	PCR confirmed	30	N-protein	IgA	0.0324951
Thr_138	PCR confirmed	90	N-protein	IgA	0.0138457
Thr_138	PCR confirmed	270	N-protein	IgA	0.00423849
Thr_138	Pre-pandemic	10	N-protein	IgA	0.0822266
Thr_138	Pre-pandemic	30	N-protein	IgA	0.0274089
Thr_129	Pre-pandemic	90	N-protein	IgA	0.0104549
Thr_129	Pre-pandemic	270	N-protein	IgA	0.00310822
Thr_129	PCR confirmed	10	N-protein	IgA	0.194688
Thr_129	PCR confirmed	30	N-protein	IgA	0.126872
Thr_139	PCR confirmed	90	N-protein	IgA	0.0404069
Thr_139	PCR confirmed	270	N-protein	IgA	0.0098898
Thr_139	Pre-pandemic	10	N-protein	IgA	0.0562306
Thr_139	Pre-pandemic	30	N-protein	IgA	0.0217576
Thr_140	Pre-pandemic	90	N-protein	IgA	0.00706414
Thr_140	Pre-pandemic	270	N-protein	IgA	0.00367335
Thr_140	PCR confirmed	10	N-protein	IgA	0.373269
Thr_140	PCR confirmed	30	N-protein	IgA	0.196948
Thr_132	PCR confirmed	90	N-protein	IgA	0.0765753
Thr_132	PCR confirmed	270	N-protein	IgA	0.0257135
Thr_132	Pre-pandemic	10	N-protein	IgA	0.070924
Thr_132	Pre-pandemic	30	N-protein	IgA	0.0381464
Thr_133	Pre-pandemic	90	N-protein	IgA	0.0144109
Thr_133	Pre-pandemic	270	N-protein	IgA	0.00367335
Thr_133	PCR confirmed	10	N-protein	IgA	0.134784
Thr_133	PCR confirmed	30	N-protein	IgA	0.062447
Thr_143	PCR confirmed	90	N-protein	IgA	0.0200622
Thr_143	PCR confirmed	270	N-protein	IgA	0.0110201
Thr_143	Pre-pandemic	10	N-protein	IgA	0.0307997
Thr_143	Pre-pandemic	30	N-protein	IgA	0.0127155
Thr_134	Pre-pandemic	90	N-protein	IgA	0.00423849
Thr_134	Pre-pandemic	270	N-protein	IgA	0.000847697
Thr_134	Pre-pandemic	10	N-protein	IgA	0.0387115
Thr_134	Pre-pandemic	30	N-protein	IgA	0.0166714
Thr_144	Pre-pandemic	90	N-protein	IgA	0.00819441
Thr_144	Pre-pandemic	270	N-protein	IgA	0.00310822
Thr_144	Pre-pandemic	10	N-protein	IgA	0.141565
Thr_144	Pre-pandemic	30	N-protein	IgA	0.057926
Thr_105	Pre-pandemic	90	N-protein	IgA	0.019497
Thr_105	Pre-pandemic	270	N-protein	IgA	0.00593388
Thr_105	Pre-pandemic	10	N-protein	IgA	0.0206273
Thr_105	Pre-pandemic	30	N-protein	IgA	0.0127155
Thr_146	Pre-pandemic	90	N-protein	IgA	0.00480362
Thr_146	Pre-pandemic	270	N-protein	IgA	0.00310822
Thr_146	Pre-pandemic	10	N-protein	IgA	0.0251483
Thr_146	Pre-pandemic	30	N-protein	IgA	0.0127155
Thr_149	Pre-pandemic	90	N-protein	IgA	0.0206273
Thr_149	Pre-pandemic	270	N-protein	IgA	0.00310822
Thr_149	Pre-pandemic	10	N-protein	IgA	0.0505793
Thr_149	Pre-pandemic	30	N-protein	IgA	0.0217576
Thr_151	Pre-pandemic	90	N-protein	IgA	0.0098898
Thr_151	Pre-pandemic	270	N-protein	IgA	0.00367335
Thr_151	Pre-pandemic	10	N-protein	IgA	0.0647075
Thr_151	Pre-pandemic	30	N-protein	IgA	0.0358858
Thr_152	Pre-pandemic	90	N-protein	IgA	0.0161062
Thr_152	Pre-pandemic	270	N-protein	IgA	0.00593388
Thr_152	Pre-pandemic	10	N-protein	IgA	0.179994
Thr_152	Pre-pandemic	30	N-protein	IgA	0.0873128
Thr_030	Pre-pandemic	90	N-protein	IgA	0.036451
Thr_030	Pre-pandemic	270	N-protein	IgA	0.0155411
Thr_030	Pre-pandemic	10	N-protein	IgA	0.360836
Thr_030	Pre-pandemic	30	N-protein	IgA	0.172083
Thr_040	Pre-pandemic	90	N-protein	IgA	0.0584911
Thr_040	Pre-pandemic	270	N-protein	IgA	0.0251483
Thr_040	Pre-pandemic	10	N-protein	IgA	0.0873128
Thr_040	Pre-pandemic	30	N-protein	IgA	0.0567957
Thr_031	Pre-pandemic	90	N-protein	IgA	0.0172365
Thr_031	Pre-pandemic	270	N-protein	IgA	0.0104549
Thr_031	Pre-pandemic	10	N-protein	IgA	0.0645973
Thr_031	Pre-pandemic	30	N-protein	IgA	0.0327181
Thr_041	Pre-pandemic	90	N-protein	IgA	0.0170582
Thr_041	Pre-pandemic	270	N-protein	IgA	0.00643177
Thr_041	PCR confirmed	10	N-protein	IgA	0.300615
Thr_041	PCR confirmed	30	N-protein	IgA	0.136745
Thr_032	PCR confirmed	90	N-protein	IgA	0.123322
Thr_032	PCR confirmed	270	N-protein	IgA	0.0349553
Thr_032	Pre-pandemic	10	N-protein	IgA	0.0405481
Thr_032	Pre-pandemic	30	N-protein	IgA	0.0142617
Thr_042	Pre-pandemic	90	N-protein	IgA	0.00699105
Thr_042	Pre-pandemic	270	N-protein	IgA	0.00307606
Thr_042	PCR confirmed	10	N-protein	IgA	0.154083
Thr_042	PCR confirmed	30	N-protein	IgA	0.0752237
Thr_033	PCR confirmed	90	N-protein	IgA	0.030481
Thr_033	PCR confirmed	270	N-protein	IgA	0.0131432
Thr_033	Pre-pandemic	10	N-protein	IgA	0.0645973
Thr_033	Pre-pandemic	30	N-protein	IgA	0.0327181
Thr_043	Pre-pandemic	90	N-protein	IgA	0.0137025
Thr_043	Pre-pandemic	270	N-protein	IgA	0.0053132
Thr_043	PCR confirmed	10	N-protein	IgA	0.268177
Thr_043	PCR confirmed	30	N-protein	IgA	0.10934
Thr_034	PCR confirmed	90	N-protein	IgA	0.0427852
Thr_034	PCR confirmed	270	N-protein	IgA	0.0181767
Thr_034	Pre-pandemic	10	N-protein	IgA	0.0327181
Thr_034	Pre-pandemic	30	N-protein	IgA	0.010906
Thr_044	Pre-pandemic	90	N-protein	IgA	0.0053132
Thr_044	Pre-pandemic	270	N-protein	IgA	0.00251678
Thr_044	Pre-pandemic	10	N-protein	IgA	0.104306
Thr_044	Pre-pandemic	30	N-protein	IgA	0.042226
Thr_035	Pre-pandemic	90	N-protein	IgA	0.0192953
Thr_035	Pre-pandemic	270	N-protein	IgA	0.00755034
Thr_035	Pre-pandemic	10	N-protein	IgA	0.110459
Thr_035	Pre-pandemic	30	N-protein	IgA	0.0243289
Thr_045	Pre-pandemic	90	N-protein	IgA	0.010906
Thr_045	Pre-pandemic	270	N-protein	IgA	0.00363535
Thr_045	Pre-pandemic	10	N-protein	IgA	0.0869687
Thr_045	Pre-pandemic	30	N-protein	IgA	0.0405481
Thr_036	Pre-pandemic	90	N-protein	IgA	0.0170582
Thr_036	Pre-pandemic	270	N-protein	IgA	0.00587248
Thr_036	Pre-pandemic	10	N-protein	IgA	0.307327
Thr_036	Pre-pandemic	30	N-protein	IgA	0.122763
Thr_046	Pre-pandemic	90	N-protein	IgA	0.0517338
Thr_046	Pre-pandemic	270	N-protein	IgA	0.0181767
Thr_046	Pre-pandemic	10	N-protein	IgA	0.125
Thr_046	Pre-pandemic	30	N-protein	IgA	0.0651566
Thr_037	Pre-pandemic	90	N-protein	IgA	0.0237696
Thr_037	Pre-pandemic	270	N-protein	IgA	0.0086689
Thr_037	Pre-pandemic	10	N-protein	IgA	0.147931
Thr_037	Pre-pandemic	30	N-protein	IgA	0.0494966
Thr_047	Pre-pandemic	90	N-protein	IgA	0.018736
Thr_047	Pre-pandemic	270	N-protein	IgA	0.00755034
Thr_047	Pre-pandemic	10	N-protein	IgA	0.649049
Thr_047	Pre-pandemic	30	N-protein	IgA	0.279362
Thr_038	Pre-pandemic	90	N-protein	IgA	0.100391
Thr_038	Pre-pandemic	270	N-protein	IgA	0.0472595
Thr_038	PCR confirmed	10	N-protein	IgA	0.238943
Thr_038	PCR confirmed	30	N-protein	IgA	0.105686
Thr_048	PCR confirmed	90	N-protein	IgA	0.0402068
Thr_048	PCR confirmed	270	N-protein	IgA	0.0183802
Thr_048	Pre-pandemic	10	N-protein	IgA	0.0700747
Thr_048	Pre-pandemic	30	N-protein	IgA	0.0258472
Thr_039	Pre-pandemic	90	N-protein	IgA	0.0109133
Thr_039	Pre-pandemic	270	N-protein	IgA	0.00402068
VAL_30	Pre-pandemic	10	N-protein	IgA	0.151063
VAL_2	Pre-pandemic	30	N-protein	IgA	0.0608845
VAL_12	Pre-pandemic	90	N-protein	IgA	0.0160827
VAL_22	Pre-pandemic	270	N-protein	IgA	0.00861574
VAL_31	Pre-pandemic	10	N-protein	IgA	0.0959219
VAL_3	Pre-pandemic	30	N-protein	IgA	0.0304423
VAL_13	Pre-pandemic	90	N-protein	IgA	0.0109133
VAL_23	Pre-pandemic	270	N-protein	IgA	0.00402068
VAL_32	Pre-pandemic	10	N-protein	IgA	0.0448018
VAL_4	Pre-pandemic	30	N-protein	IgA	0.0338886
VAL_14	Pre-pandemic	90	N-protein	IgA	0.00919012
VAL_24	Pre-pandemic	270	N-protein	IgA	0.00344629
VAL_33	PCR confirmed	10	N-protein	IgA	0.0759097
VAL_5	PCR confirmed	30	N-protein	IgA	0.0332497
VAL_15	PCR confirmed	90	N-protein	IgA	0.0156838
VAL_34	PCR confirmed	270	N-protein	IgA	0.00501882
VAL_16	Pre-pandemic	10	N-protein	IgA	0.29611
VAL_26	Pre-pandemic	30	N-protein	IgA	0.0947302
VAL_35	Pre-pandemic	90	N-protein	IgA	0.0401506
VAL_7	Pre-pandemic	270	N-protein	IgA	0.0138018
VAL_17	PCR confirmed	10	N-protein	IgA	0.353199
VAL_27	PCR confirmed	30	N-protein	IgA	0.143664
VAL_36	PCR confirmed	90	N-protein	IgA	0.0690088
VAL_8	PCR confirmed	270	N-protein	IgA	0.0294856
VAL_18	Pre-pandemic	10	N-protein	IgA	0.213927
VAL_28	Pre-pandemic	30	N-protein	IgA	0.0759097
VAL_37	Pre-pandemic	90	N-protein	IgA	0.0276035
VAL_9	Pre-pandemic	270	N-protein	IgA	0.00815558
VAL_39	Pre-pandemic	10	N-protein	IgA	0.142409
VAL_49	Pre-pandemic	30	N-protein	IgA	0.0721455
VAL_59	Pre-pandemic	90	N-protein	IgA	0.0269762
VAL_40	Pre-pandemic	270	N-protein	IgA	0.00815558
VAL_50	PCR confirmed	10	N-protein	IgA	0.149937
VAL_60	PCR confirmed	30	N-protein	IgA	0.0677541
VAL_41	PCR confirmed	90	N-protein	IgA	0.0388959
VAL_51	PCR confirmed	270	N-protein	IgA	0.0144291
VAL_61	Pre-pandemic	10	N-protein	IgA	0.12798
VAL_42	Pre-pandemic	30	N-protein	IgA	0.0351317
VAL_52	Pre-pandemic	90	N-protein	IgA	0.0175659
VAL_62	Pre-pandemic	270	N-protein	IgA	0.00690088
VAL_43	PCR confirmed	10	N-protein	IgA	0.143664
VAL_53	PCR confirmed	30	N-protein	IgA	0.0809285
VAL_63	PCR confirmed	90	N-protein	IgA	0.031995
VAL_44	PCR confirmed	270	N-protein	IgA	0.0125471
VAL_54	Pre-pandemic	10	N-protein	IgA	0.119197
VAL_64	Pre-pandemic	30	N-protein	IgA	0.0363864
VAL_45	Pre-pandemic	90	N-protein	IgA	0.0181932
VAL_55	Pre-pandemic	270	N-protein	IgA	0.00564617
VAL_65	PCR confirmed	10	N-protein	IgA	0.390213
VAL_46	PCR confirmed	30	N-protein	IgA	0.26788
VAL_56	PCR confirmed	90	N-protein	IgA	0.0928482
VAL_66	PCR confirmed	270	N-protein	IgA	0.0269762
VAL_47	Pre-pandemic	10	N-protein	IgA	0.134881
VAL_57	Pre-pandemic	30	N-protein	IgA	0.0451694
VAL_67	Pre-pandemic	90	N-protein	IgA	0.0169385
VAL_48	Pre-pandemic	270	N-protein	IgA	0.00501882
VAL_58	PCR confirmed	10	N-protein	IgA	0.135508
VAL_77	PCR confirmed	30	N-protein	IgA	0.0834379
VAL_87	PCR confirmed	90	N-protein	IgA	0.0395232
VAL_97	PCR confirmed	270	N-protein	IgA	0.0175659
VAL_78	Pre-pandemic	10	N-protein	IgA	0.133626
VAL_88	Pre-pandemic	30	N-protein	IgA	0.0476788
VAL_98	Pre-pandemic	90	N-protein	IgA	0.0219573
VAL_107	Pre-pandemic	270	N-protein	IgA	0.00627353
VAL_100	Pre-pandemic	10	N-protein	IgA	0.232748
VAL_109	Pre-pandemic	30	N-protein	IgA	0.140527
VAL_81	Pre-pandemic	90	N-protein	IgA	0.0708908
VAL_91	Pre-pandemic	270	N-protein	IgA	0.0294856
VAL_102	Pre-pandemic	10	N-protein	IgA	0.0972396
VAL_111	Pre-pandemic	30	N-protein	IgA	0.0351317
VAL_83	Pre-pandemic	90	N-protein	IgA	0.0138018
VAL_93	Pre-pandemic	270	N-protein	IgA	0.00501882
VAL_103	Pre-pandemic	10	N-protein	IgA	0.438519
VAL_112	Pre-pandemic	30	N-protein	IgA	0.168758
VAL_84	Pre-pandemic	90	N-protein	IgA	0.0671267
VAL_94	Pre-pandemic	270	N-protein	IgA	0.0200753
VAL_104	Pre-pandemic	10	N-protein	IgA	0.229503
VAL_113	Pre-pandemic	10	N-protein	IgA	0.247157
VAL_95	Pre-pandemic	10	N-protein	IgA	0.0867744
VAL_105	Pre-pandemic	10	N-protein	IgA	0.0583483
VAL_114	PCR confirmed	10	N-protein	IgA	0.0652304
VAL_86	Pre-pandemic	10	N-protein	IgA	0.214841
VAL_96	Pre-pandemic	10	N-protein	IgA	0.0508677
VAL_115	PCR confirmed	10	N-protein	IgA	0.533214
VAL_127	Pre-pandemic	10	N-protein	IgA	0.129264
VAL_138	PCR confirmed	10	N-protein	IgA	0.155895
VAL_116	Pre-pandemic	10	N-protein	IgA	0.163974
VAL_128	Pre-pandemic	10	N-protein	IgA	0.125972
VAL_139	PCR confirmed	10	N-protein	IgA	0.098444
VAL_117	PCR confirmed	10	N-protein	IgA	0.169659
VAL_129	Pre-pandemic	10	N-protein	IgA	0.178336
VAL_140	Pre-pandemic	10	N-protein	IgA	0.542789
VAL_118	PCR confirmed	10	N-protein	IgA	0.110114
VAL_131	PCR confirmed	10	N-protein	IgA	0.379114
VAL_141	Pre-pandemic	10	N-protein	IgA	0.0679234
VAL_119	Pre-pandemic	10	N-protein	IgA	0.103232
VAL_132	Pre-pandemic	10	N-protein	IgA	0.477558
VAL_143	PCR confirmed	10	N-protein	IgA	0.368342
VAL_120	Pre-pandemic	10	N-protein	IgA	0.205266
VAL_133	Pre-pandemic	10	N-protein	IgA	0.0227409
VAL_144	Pre-pandemic	10	N-protein	IgA	0.29623
VAL_121	PCR confirmed	10	N-protein	IgA	0.0960503
VAL_134	Pre-pandemic	10	N-protein	IgA	0.211849
VAL_145	Pre-pandemic	10	N-protein	IgA	0.0915619
VAL_122	Pre-pandemic	10	N-protein	IgA	0.0888689
VAL_135	PCR confirmed	10	N-protein	IgA	0.137941
VAL_146	Pre-pandemic	10	N-protein	IgA	0.0912627
VAL_125	Pre-pandemic	10	N-protein	IgA	0.100239
VAL_136	Pre-pandemic	10	N-protein	IgA	0.0894674
VAL_126	Pre-pandemic	10	N-protein	IgA	0.260922
VAL_19	Pre-pandemic	10	N-protein	IgA	0.152312
VAL_70	Pre-pandemic	10	N-protein	IgA	0.304307
VAL_75	Pre-pandemic	10	N-protein	IgA	1.25902
VAL_71	Pre-pandemic	10	N-protein	IgA	0.0861305
VAL_76	Pre-pandemic	10	N-protein	IgA	0.0509816
VAL_21	Pre-pandemic	10	N-protein	IgA	0.0120329
VAL_72	PCR confirmed	10	N-protein	IgA	0.10798
VAL_85	Pre-pandemic	10	N-protein	IgA	0.090247
VAL_68	Pre-pandemic	10	N-protein	IgA	0.0535149
VAL_73	Pre-pandemic	10	N-protein	IgA	0.218176
VAL_142	Pre-pandemic	10	N-protein	IgA	0.0367321
VAL_69	Pre-pandemic	10	N-protein	IgA	0.0250158
VAL_74	Pre-pandemic	10	N-protein	IgA	0.18556
VAL_147	PCR confirmed	10	N-protein	IgA	0.572514
Thr_006	PCR confirmed	10	N-protein	IgA	0.115896
Thr_006	Pre-pandemic	10	N-protein	IgA	0.118429
Thr_006	PCR confirmed	10	N-protein	IgA	0.145028
Thr_006	PCR confirmed	10	N-protein	IgA	0.19031
Thr_009	PCR confirmed	10	N-protein	IgA	0.293224
Thr_009	Pre-pandemic	10	N-protein	IgA	0.00379987
Thr_009	PCR confirmed	10	N-protein	IgA	0.171628
Thr_009	PCR confirmed	10	N-protein	IgA	0.180811
Thr_003	PCR confirmed	10	N-protein	IgA	0.535465
Thr_003	Pre-pandemic	10	N-protein	IgA	0.590247
Thr_003	PCR confirmed	10	N-protein	IgA	0.140279
Thr_003	Pre-pandemic	10	N-protein	IgA	0.144712
Thr_005	Pre-pandemic	10	N-protein	IgA	0.0509816
Thr_005	Pre-pandemic	10	N-protein	IgA	0.104813
Thr_005	Pre-pandemic	10	N-protein	IgA	0.0332489
Thr_005	Pre-pandemic	10	N-protein	IgA	0.103823
Thr_002	PCR confirmed	10	N-protein	IgA	0.206229
Thr_002	PCR confirmed	10	N-protein	IgA	0.416234
Thr_002	Pre-pandemic	10	N-protein	IgA	0.103351
Thr_002	Pre-pandemic	10	N-protein	IgA	0.047428
Thr_007	Pre-pandemic	10	N-protein	IgA	0.376121
Thr_007	PCR confirmed	10	N-protein	IgA	0.172015
Thr_007	Pre-pandemic	10	N-protein	IgA	0.0799906
Thr_007	Pre-pandemic	10	N-protein	IgA	0.0901369
Thr_008	Pre-pandemic	10	N-protein	IgA	0.0254837
Thr_008	Pre-pandemic	10	N-protein	IgA	0.0493157
Thr_008	Pre-pandemic	10	N-protein	IgA	0.0865975
Thr_008	PCR confirmed	10	N-protein	IgA	0.278669
Thr_010	Pre-pandemic	10	N-protein	IgA	0.29731
Thr_010	PCR confirmed	10	N-protein	IgA	0.396885
Thr_010	PCR confirmed	10	N-protein	IgA	0.112789
Thr_010	PCR confirmed	10	N-protein	IgA	0.20269
Thr_004	PCR confirmed	10	N-protein	IgA	0.325625
Thr_004	Pre-pandemic	10	N-protein	IgA	0.35748
Thr_004	PCR confirmed	10	N-protein	IgA	0.242567
Thr_004	Pre-pandemic	10	N-protein	IgA	0.177442
[truncated: 1,400 more rows]

## Sheet: Figure3b
Assay	Mean score	CV fold 1 score	CV fold 2 score	CV fold 3 score	CV fold 4 score	CV fold 5 score
N-protein_IgG_1.0_5_RBD_IgG_1.0_5_Spike_IgG_1.0_5	0.941667	0.558036	0.441964	0.4625	0.525	0.708333
N-protein_IgG_1.0_5_Spike_IgG_1.0_5	0.88631	0.593407	0.596154	0.589286	0.547619	0.434524
Spike_IgA_1.0_10_Spike_IgG_1.0_5	0.881433	0.738636	0.784091	0.6875	0.904762	0.674603
Spike_IgG_1.0_5	0.824225	0.660714	0.611607	0.616667	0.583333	0.652381
N-protein_IgA_1.0_10_Spike_IgA_1.0_10	0.785655	0.634615	0.452381	0.535714	0.916667	0.708333
N-protein_IgA_1.0_10_RBD_IgA_1.0_10_Spike_IgA_...	0.784249	0.8	0.7875	0.836257	0.75	0.947368
Spike_IgA_1.0_10	0.757918	0.851648	0.807692	0.672619	0.845238	0.744048
RBD_IgG_1.0_5	0.649542	0.958333	0.916667	1	1	0.833333
N-protein_IgG_1.0_5	0.62494	0.834821	0.714286	0.770833	0.7375	0.870833
N-protein_IgA_1.0_10_N-protein_IgG_1.0_5	0.591726	0.9375	0.841667	0.861905	0.928571	0.861905
RBD_IgA_1.0_10_RBD_IgG_1.0_5	0.555586	0.669643	0.629464	0.625	0.525	0.509524
RBD_IgA_1.0_10	0.552198	0.391026	0.505952	0.505952	0.708333	0.666667
N-protein_IgA_1.0_10	0.539167	0.921053	1	0.833333	0.833333	0.819444
