# Supplementary material for: Evaluation and deployment of isotype-specific salivary antibody assays for detecting previous SARS-CoV-2 infection in children and adults
Source: Commun Med (Lond). 2023 Mar 15;3:37. doi: 10.1038/s43856-023-00264-2 (PMC10016188; doi:10.1038/s43856-023-00264-2)
Supplement: Supplementary file 3 — Supplementary Dataset 3 [file 43856_2023_264_MOESM3_ESM.csv]

Saliva_ID	Donor	Norm_OD_Spike_IgA	Norm_OD_Spike_IgG	Norm_OD_N-protein_IgA	Norm_OD_N-protein_IgG	Norm_OD_RBD_IgA	Norm_OD_RBD_IgG	Serum_ID	Serum_NormOD_Spike_IgA	Serum_NormOD_Spike_IgG	Serum_NormOD_RBD_IgA	Serum_NormOD_RBD_IgG	Serum_NormOD_N_IgA	Serum_NormOD_N_IgG
Thr_073	PCR confirmed	0.514285714	0.518939394	0.195614254	0.195070423	0.482896764	0.294790845	NA	0.952764026	0.699833055	2.3095	0.511052166	0.195497186	0.377475248
Thr_127	PCR confirmed	0.280121894	0.065018315	0.154082774	0.051336281	NA	NA	ThS_146	0	1.187152251	0	0	0	0
Thr_006	PCR confirmed	0.608888889	0.944330067	0.394096659	0.328375594	1.156918688	1.005620015	ThS_212	0.886757426	0.899165275	2.1495	1.021662246	0.573733583	0.503712871
Thr_036	PCR confirmed	0.124639354	0.104089842	0.135508156	0.041184285	0.288157895	0.092922846	ThS_227	0.312657696	NA	0.469927536	NA	0.114982578	NA
Thr_156	Pre-pandemic	0.101972526	0.04400607	NA	NA	NA	NA	TS2_031	0.071925134	0.073913043	0.274904215	0.2188	0.068863636	0.130081301
VAL_065	PCR confirmed	0.214989293	0.093935169	0.171627612	0.040106507	NA	NA	ThS_261	0.201970443	NA	0.169850643	NA	0.088506207	NA
VAL_074	PCR confirmed	0.482732157	0.086964099	0.305595825	0.149109669	NA	NA	ThS_149	0.291198	NA	0.437245787	NA	0.098439376	NA
VAL_017	Pre-pandemic	0.288206714	0.220946256	0.205266308	0.103142198	NA	NA	VAL_447	0.05	NA	0.14	NA	0.13	NA
VAL_022	Pre-pandemic	0.519876325	0.191318328	0.214841412	0.071542695	NA	NA	VAL_535	0.25	NA	0.67	NA	0.32	NA
VAL_036	Pre-pandemic	0.342756184	0.145153881	0.296229803	0.055032842	NA	NA	VAL_415	0.04	NA	0.09	NA	0.12	NA
VAL_043	Pre-pandemic	0.159631619	0.05420007	0.185560481	0.041271426	NA	NA	VAL_528	0.13	NA	0.25	NA	0.11	NA
VAL_066	Pre-pandemic	NA	0.245555943	0.590246992	0.225162257	NA	NA	VAL_444	0.06	NA	0.2	NA	0.13	NA
VAL_068	PCR confirmed	0.361281658	0.316660857	0.092200638	0.110001664	NA	NA	VAL_9	0.57	NA	0.66	NA	0.21	NA
VAL_071	Pre-pandemic	0.346316193	0.096723597	0.189040302	0.063904144	NA	NA	VAL_447	0.05	NA	0.14	NA	0.13	NA
VAL_073	Pre-pandemic	0.222947045	0.142906936	0.184981154	0.149442503	NA	NA	VAL_382	0.07	NA	0.14	NA	0.22	NA
VAL_093	Pre-pandemic	0.123313699	0.112446352	0.139924493	0.021505376	NA	NA	VAL_391	0.06	NA	0.22	NA	0.14	NA
VAL_096	Pre-pandemic	0.211096333	0.126466381	0.32892874	0.108220604	NA	NA	VAL_444	0.06	NA	0.2	NA	0.13	NA
VAL_104	Pre-pandemic	0.233707011	0.240057225	0.29636621	0.109261186	NA	NA	VAL_444	0.06	NA	0.2	NA	0.13	NA
VAL_111	Pre-pandemic	0.089112673	0.229984475	0.17744219	0.14117239	NA	NA	VAL_669	0.17	NA	0.3	NA	0.28	NA
VAL_123	Pre-pandemic	0.422619048	0.126817793	NA	NA	NA	NA	VAL_363	0.08	NA	0.16	NA	0.32	NA
VAL_142	Pre-pandemic	0.301870748	0.060307956	0.254566541	0.020345141	NA	NA	VAL_570	0.08	NA	0.17	NA	0.2	NA
VAL_143	Pre-pandemic	0.099064626	0.132164243	0.100351636	0.087336245	NA	NA	VAL_638	0.06	NA	0.14	NA	0.33	NA
VAL_020	Pre-pandemic	0.220627208	0.083141938	0.260921604	0.140955086	NA	NA	VAL_250	0.05	0.035285646	0.15	0.101214575	0.05	0.168906493
VAL_077	Pre-pandemic	0.027930838	0.040629471	0.103822558	0.080645161	NA	NA	VAL_250	0.05	0.035285646	0.15	0.101214575	0.05	0.168906493
VAL_075	Pre-pandemic	0.363775902	0.070233531	0.240069585	0.068563821	NA	NA	VAL_266	0.08	0.071051368	0.17	0.104395604	1.05	0.153628519
VAL_081	Pre-pandemic	0.296573876	0.081258941	0.297310052	0.062261533	NA	NA	VAL_266	0.08	0.071051368	0.17	0.104395604	1.05	0.153628519
VAL_042	Pre-pandemic	0.344205679	0.119031021	0.218176061	0.030287901	NA	NA	VAL_726	0.21	0.29238851	0.31	0.519055287	0.14	0.109123898
VAL_035	Pre-pandemic	0.266563604	0.118741387	0.477558348	0.11627907	NA	NA	VAL_463	0.09	0.334045184	0.18	0.267562122	0.12	0.291466667
VAL_049	Pre-pandemic	0.304681504	0.083652841	0.304306523	0.043601265	NA	NA	VAL_463	0.09	0.334045184	0.18	0.267562122	0.12	0.291466667
VAL_072	PCR confirmed	0.300076746	0.166085744	0.135691505	0.154435014	NA	NA	VAL_347	0.59	0.434469515	0.29	0.325910931	0.4	0.294525393
VAL_041	PCR confirmed	0.136032233	0.081735796	0.107979734	0.059910135	NA	NA	VAL_480	0.26	0.443745083	0.41	0.284754869	0.29	0.265333333
Thr_008	PCR confirmed	0.338585859	0.338878366	0.139798897	0.105814891	0.511412268	0.194525018	VAL_119	0.35	0.656289229	0.45	0.468913422	0.29	0.301680672
Thr_009	PCR confirmed	0.562020202	0.527299679	0.144988647	0.05743213	1.19828816	0.304024656	VAL_11	0.48	0.69344715	0.95	0.58706324	0.1	0.208123249
Thr_010	PCR confirmed	0.381010101	0.743061846	0.340901719	0.392527551	1.171184023	0.528100073	VAL_54	0.34	0.631433593	0.46	0.411204158	0.21	0.373109244
Thr_030	PCR confirmed	0.131563762	0.104089842	0.075909661	0.042323021	0.264473684	0.132720105	VAL_85	0.39	0.533517449	0.42	0.354028299	0.27	0.342857143
Thr_033	PCR confirmed	0.400076938	0.270700637	0.149937265	0.14253179	0.497368421	0.247606533	VAL_493	0.51	0.588962572	0.52	0.295768972	0.38	0.443733333
Thr_034	PCR confirmed	0.135795345	0.094368086	0.143663739	0.068134371	0.288157895	0.190914211	VAL_668	0.22	0	0.32	0	0.44	0
Thr_042	Pre-pandemic	0.118099635	0.019275897	0.142409034	0.038906813	1.2875	0.536699831	VAL_271	0.02	0	0.04	0	0.03	0
Thr_050	PCR confirmed	0.240441316	0.22716249	0.247092333	0.209744169	0.471674491	0.217119765	VAL_775	0.19	0.343578853	0.45	0.304884595	0.19	0.233540695
Thr_051	PCR confirmed	0.178428762	0.242037187	0.145976739	0.06489842	0.47543036	0.27149155	VAL_163	0.03	0	0.12	0	0.08	0
Thr_052	PCR confirmed	0.183374548	0.756184317	0.104676003	0.365124153	0.407824726	0.694342395	VAL_585	0.46	0.883668652	0.72	0.926259234	0.39	0.574133333
Thr_053	PCR confirmed	0.45691459	0.114632175	0.230002374	0.040820166	0.451643192	0.096987509	VAL_712	0.64	0.568011624	0.55	0.567901235	0.19	0.21721099
Thr_054	PCR confirmed	0.250713335	0.198383185	0.11227154	0.033671934	0.599374022	0.245407788	VAL_410	0.45	0.458356749	1.44	0.432773674	0.34	0.1888
Thr_055	PCR confirmed	0.303595206	0.171220695	0.197246618	0.118322047	0.574334898	0.114621602	VAL_520	0.32	0.493649545	0.9	0.330423103	0.67	0.4552
Thr_056	PCR confirmed	0.18793989	0.98803557	0.117018751	0.558126411	0.325821596	0.581190301	VAL_586	0.33	0.914240755	0.57	0.600940228	0.28	0.717333333
Thr_057	PCR confirmed	0.873121552	0.575424414	0.286019464	0.254890895	0.767762128	0.290962528	VAL_675	1.01	0.771655303	0.39	0.654589372	0.32	0.604976672
Thr_058	Pre-pandemic	0.375499334	0.055780113	0.38381201	0.064145974	0.666353678	0.075679647	VAL_266	0.08	0.071051368	0.17	0.104395604	1.05	0.153628519
Thr_060	Pre-pandemic	0.177287426	0.053839935	0.151198671	0.034424379	0.574960876	0.106906686	VAL_463	0.09	0.334045184	0.18	0.267562122	0.12	0.291466667
Thr_061	Pre-pandemic	0.192505231	0.067744543	1.272489912	0.532167043	1.440688576	0.37435709	VAL_363	0.08	0	0.16	0	0.32	0
Thr_068	PCR confirmed	0.61340388	0.220012626	0.694492898	0.061619718	1.011093991	0.214285714	VAL_559	0.14	0	0.44	0	0.58	0
Thr_069	PCR confirmed	0.411992945	0.890467172	0.183653127	0.33415493	0.403389831	0.712707182	VAL_490	0.3	0	0.29	0	0.12	0
Thr_070	PCR confirmed	0.714991182	0.645517677	0.37802143	0.130985915	1.136209553	0.516574586	VAL_641	0.67	0.821951492	0.59	0.827965647	0.14	0.320891654
Thr_071	PCR confirmed	0.24973545	1.175871016	0.127834538	0.868661972	0.246224961	1.156669298	VAL_730	0.63	0.99519392	0.57	1.175254965	0.27	0.624675998
Thr_072	PCR confirmed	0.123104056	0.619318182	0.147271368	0.143309859	0.373805855	0.636543015	VAL_130	0.53	0.771026864	0.61	0.563044741	0.19	0.27394958
Thr_074	PCR confirmed	0.517813051	0.29135101	0.575878395	0.124295775	1.244684129	0.241515391	VAL_53	0.34	0.654280693	0.52	0.532197517	0.12	0.369467787
Thr_076	PCR confirmed	1.042680776	0.297664141	0.84998754	0.096830986	0.728197227	0.05011839	VAL_779	0.69	0.487314184	0.76	0.455448202	0.37	0.223691032
Thr_078	Pre-pandemic	0.307583774	0.02020202	0.382506853	0.009859155	1.601540832	0.448303078	VAL_717	0.14	0	0.32	0	0.32	0
Thr_087	PCR confirmed	0.181948424	0.318649518	0.14789862	0.196558818	0.427139037	0.170060332	VAL_4	0.73	0.824002009	1.2	0.573491193	0.73	0.803081232
Thr_090	PCR confirmed	0.273638968	0.378456592	0.234520372	0.362633252	0.391042781	0.266968326	VAL_359	0.41	0.544167067	0.73	0.46847889	1.75	0.478144009
Thr_106	PCR confirmed	0.339234723	NA	NA	NA	NA	NA	VAL_269	0.5	0.610177628	1	0.67611336	0.13	0.284905927
Thr_107	PCR confirmed	0.117745848	0.104180946	0.061881888	0.030423702	0.086455331	0.050642338	VAL_137	0.2	0.630680392	0.14	0.324520628	0.17	0.286554622
Thr_109	PCR confirmed	0.208061205	0.240575737	0.373269285	0.113571201	0.313160423	0.140755911	VAL_588	0.21	0.464651006	0.52	0.303022163	0.21	0.302933333
Thr_110	PCR confirmed	0.219630528	0.506168609	0.134783837	0.193851545	0.451488953	0.76819959	VAL_89	0.17	0.516695958	0.27	0.470690153	0.17	0.195798319
Thr_128	PCR confirmed	0.147913737	0.387820513	0.268176734	0.114016535	NA	NA	VAL_647	0.42	0.779926232	0.6	0.68733226	0.34	0.273716952
Thr_129	Pre-pandemic	0.092592593	0.092948718	0.104306488	0.065564315	NA	NA	VAL_575	0.03	0	0.14	0	0.13	0
Thr_130	Pre-pandemic	0.243219443	0.10537852	NA	NA	NA	NA	VAL_316	0.07	0	0.16	0	0.06	0
Thr_131	Pre-pandemic	0.319654808	0.066599224	NA	NA	NA	NA	VAL_382	0.07	0	0.14	0	0.22	0
Thr_132	Pre-pandemic	0.254805438	0.114010989	0.307326622	0.140165353	NA	NA	VAL_444	0.06	0	0.2	0	0.13	0
Thr_133	Pre-pandemic	0.095405532	0.052655678	0.125	0.026341088	NA	NA	VAL_391	0.06	0	0.22	0	0.14	0
Thr_144	PCR confirmed	0.277180133	0.439384221	0.238943136	0.393431167	NA	NA	VAL_138	0.94	1.041426061	2.09	0.94828588	1.69	0.526610644
Thr_145	PCR confirmed	0.320959452	NA	NA	NA	NA	NA	VAL_598	0.37	0.710351804	0.53	0.36695769	0.18	0.348266667
Thr_147	PCR confirmed	0.384114125	0.395042994	NA	NA	NA	NA	VAL_764	0.8	0.940426959	0.61	0.915458937	0.49	0.617936755
Thr_148	Pre-pandemic	0.44011976	0.304670376	NA	NA	NA	NA	VAL_363	0.08	0	0.16	0	0.32	0
Thr_155	Pre-pandemic	0.139309616	0.083796999	NA	NA	NA	NA	VAL_415	0.04	0	0.09	0	0.12	0
Thr_173	Pre-pandemic	0.057110223	NA	NA	NA	NA	NA	VAL_501	0.05	0	0.13	0	0.04	0
Thr_174	Pre-pandemic	0.049495526	NA	NA	NA	NA	NA	VAL_538	0.14	0	0.17	0	0.18	0
VAL_152	PCR confirmed	0.909207709	NA	NA	NA	NA	NA	VAL_8	0.52	0	1.17	0	0.43	0
VAL_153	PCR confirmed	0.4	NA	NA	NA	NA	NA	VAL_477	0.94	0.563111161	0.89	0.452652787	0.76	0.3808
VAL_138	PCR confirmed	0.292304422	0.406757913	0.22207195	0.279839884	NA	NA	VAL_189	0.48	0.531508913	0.63	0.377396862	0.29	0.366946779
VAL_101	PCR confirmed	0.139274178	0.173390558	0.112789051	0.074477748	NA	NA	VAL_739	0.33	0.477925562	0.73	0.605206656	0.29	0.278382582
VAL_047	PCR confirmed	0.436300844	0.22690833	0.140278657	0.045431852	NA	NA	VAL_594	0.17	0.483308981	0.2	0.266756212	0.08	0.1264
VAL_118	PCR confirmed	0.143040685	0.140290847	0.139572626	0.488355167	NA	NA	VAL_387	0.46	0.540326452	0.56	0.456622325	1.34	0.749469515
VAL_105	PCR confirmed	0.073722212	0.152503577	0.0523832	0.146775658	NA	NA	VAL_385	0.5	0.541046567	0.37	0.343262001	0.36	0.216437969
VAL_114	PCR confirmed	0.197605928	0.139277002	0.104766399	0.05723205	NA	NA	VAL_20	0.26	0.578458448	0.32	0.293387237	0.18	0.217366947
VAL_054	PCR confirmed	0.445126631	0.190135936	0.145028499	0.16874688	NA	NA	VAL_211	0.2	0.607331157	0.24	0.405287623	0.14	0.272829132
VAL_023	PCR confirmed	0.418948763	0.303858521	0.155894674	0.273921534	NA	NA	VAL_100	0.82	0.679889531	0.82	0.266705404	0.39	0.299159664
VAL_082	PCR confirmed	0.429122056	0.15851216	0.325625295	0.074054804	NA	NA	VAL_760	0.5	0.61383704	0.53	0.51610306	0.38	0.242094349
VAL_064	PCR confirmed	0.132762313	0.081910073	0.190310323	0.127309036	NA	NA	VAL_784	0.53	0.623896278	0.78	0.568706388	0.64	0.434162779
VAL_107	PCR confirmed	0.130723922	0.160801144	0.172015101	0.21748179	NA	NA	VAL_601	0.54	0.639541418	0.7	0.470920081	1.45	0.662133333
VAL_102	PCR confirmed	0.159224777	0.635193133	0.242567249	0.141326067	NA	NA	VAL_656	0.24	0.658991841	0.47	0.568438003	0.19	0.255572836
VAL_046	PCR confirmed	0.274942441	0.286859533	0.18081064	0.080213014	NA	NA	VAL_243	0.52	0.70931349	0.33	0.526894158	0.09	0.171169897
VAL_008	PCR confirmed	0.342314488	0.106338999	0.096050269	0.019705308	NA	NA	VAL_425	0.28	0.670113521	0.3	0.481934184	0.13	0.277333333
VAL_127	PCR confirmed	0.361819728	0.260051326	0.263727346	0.180312955	NA	NA	VAL_362	0.52	0.737157945	0.87	0.47426258	0.3	0.499929269
VAL_110	PCR confirmed	0.462093863	0.197711016	0.202689948	0.115331252	NA	NA	VAL_105	0.55	0.780567411	0.67	0.432887856	0.17	0
VAL_024	PCR confirmed	0.31360424	1.111851171	0.169658887	0.522989526	NA	NA	VAL_75	0.35	0.785839819	0.72	0.634709789	0.17	0.378991597
VAL_007	PCR confirmed	0.27164311	0.321579064	0.36834231	0.127108113	NA	NA	VAL_87	0.6	0.798393171	0.91	0.731735489	0.66	0.467507003
VAL_139	PCR confirmed	0.274234694	0.315440547	0.31403841	0.229075691	NA	NA	VAL_665	0.31	0.714652956	0.47	0.683038111	0.24	0.358216693
VAL_045	PCR confirmed	0.398695318	0.262635064	0.293223559	0.08154435	NA	NA	VAL_511	0.85	0.743621445	0.75	0.403492277	0.62	0.212533333
VAL_063	PCR confirmed	0.079443255	0.156326246	0.115896137	0.124979198	NA	NA	VAL_640	0.57	0.750195596	0.86	0.645732689	1.32	0.410057024
VAL_109	PCR confirmed	0.338780163	0.729899857	0.278669184	0.366805411	NA	NA	VAL_121	0.44	0.847100176	0.54	0.766705404	0.21	0.501960784
VAL_134	PCR confirmed	0.297831633	1.134088965	0.131728428	0.300582242	NA	NA	VAL_336	0.61	0.81781085	0.79	0.853672643	0.78	0.494553685
VAL_009	PCR confirmed	0.252871025	0.366789159	0.137941352	0.223149299	NA	NA	VAL_699	0.72	0.817033643	0.8	0.867954911	0.19	0.432607569
VAL_019	PCR confirmed	0.226590106	0.072806615	0.115395767	0.134741701	NA	NA	VAL_709	0.31	0.823069185	0.45	0.538110574	0.38	0.580611716
VAL_003	PCR confirmed	0.9545053	0.548231511	0.533213645	0.933783064	NA	NA	VAL_44	1.2	0.945016319	2.11	0.799595726	1.52	0.914845938
VAL_113	PCR confirmed	0.215276458	NA	0.109485606	0.264828304	NA	NA	VAL_479	0.11	0.895582781	0.18	0.595298858	0.15	0.4728
VAL_034	PCR confirmed	0.752208481	0.542489665	0.379114303	0.595419847	NA	NA	VAL_591	0.17	0.949533551	0.14	0.335795836	0.23	0.6504
VAL_097	PCR confirmed	0.775223257	0.957081545	0.416234073	1.112079927	NA	NA	VAL_40	1.18	1.080341451	1.97	1.25209356	1.06	1.304761905
VAL_133	PCR confirmed	0.34289966	1.027587682	0.237760346	0.808588064	NA	NA	VAL_792	0.48	1.021795015	0.76	1.1215781	1	0.693105236
VAL_015	PCR confirmed	0.14664311	0.406293064	0.110113704	0.480383455	NA	NA	VAL_704	0.93	1.056890578	0.95	0.942834138	1.08	0.874287195
VAL_014	PCR confirmed	0.262809187	0.734956362	0.098444045	0.531688266	NA	NA	VAL_432	0.73	1.065752501	0.91	1.209402283	0.79	0.973333333
VAL_087	PCR confirmed	0.199695991	1.166237482	0.206229353	0.661290323	NA	NA	VAL_738	0.56	1.065832122	1.17	1.200751476	1.25	0.740020736
VAL_053	PCR confirmed	0.533960092	1.196495897	0.57251425	1.022466301	NA	NA	VAL_545	0.98	1.07631786	1.37	1.061383479	3	1.0904
VAL_125	PCR confirmed	1.001488095	0.986313088	0.839329186	0.825327511	NA	NA	VAL_484	1.08	1.094526245	2.14	0.994492948	0.9	0.8016
VAL_056	PCR confirmed	0.424980814	0.463924712	0.535465484	0.543684473	NA	NA	VAL_435	1.13	1.100820501	1.75	1.135527199	2.67	0.7376
VAL_012	PCR confirmed	0.074204947	0.248047772	0.065230401	0.202911415	NA	NA	VAL_685	0.51	1.126634626	0.64	0.667203435	0.6	0.681700363
VAL_091	PCR confirmed	0.309709291	0.864091559	0.396885323	0.361429067	NA	NA	VAL_747	0.9	1.132223092	1.49	1.024154589	0.49	0.717988595
Thr_031	PCR confirmed	0.319676861	NA	0.353199498	NA	0.856578947	NA	VAL_274	0.37	NA	0.57	0.607865818	0.11	0.326495968
Thr_075	PCR confirmed	0.42962963	0.572285354	0.174682283	0.177112676	0.447149461	0.57261247	VAL_672	0.56	0.578741478	0.42	0.565217391	0.23	0.163037843
Thr_108	PCR confirmed	0.33868259	0.369773818	0.194687765	0.095412552	0.809478066	0.242412958	VAL_183	0.51	0.696459955	0.96	0.603718768	0.14	0.204481793
