# Supplementary material for: Evaluation and deployment of isotype-specific salivary antibody assays for detecting previous SARS-CoV-2 infection in children and adults
Source: Commun Med (Lond). 2023 Mar 15;3:37. doi: 10.1038/s43856-023-00264-2 (PMC10016188; doi:10.1038/s43856-023-00264-2)
Supplement: Supplementary file 4 — Supplementary Dataset 4 [file 43856_2023_264_MOESM4_ESM.xlsx]

## Sheet: Figure5adata
Day	CaseContact	Antigen	Isotype	n	N	freq		Lower	Upper
0	PCRPositiveCase	N-protein	IgA	1	35	2.86		0.3	20.4
0	PCRPositiveCase	N-protein	IgG	1	35	2.86		0.3	20.4
0	PCRPositiveCase	N-protein	IgA or IgG	2	35	5.71		1.1	24.4
4	PCRPositiveCase	N-protein	IgA	5	34	14.71		5	35.9
4	PCRPositiveCase	N-protein	IgG	3	34	8.82		2.3	28.8
4	PCRPositiveCase	N-protein	IgA or IgG	8	34	23.53		10.2	45.5
7	PCRPositiveCase	N-protein	IgA	8	32	25		10.8	47.7
7	PCRPositiveCase	N-protein	IgG	1	32	3.12		0.4	22
7	PCRPositiveCase	N-protein	IgA or IgG	8	32	25		10.8	47.7
11	PCRPositiveCase	N-protein	IgA	5	32	15.62		5.4	37.7
11	PCRPositiveCase	N-protein	IgG	3	32	9.38		2.4	30.3
11	PCRPositiveCase	N-protein	IgA or IgG	7	32	21.88		8.9	44.5
14	PCRPositiveCase	N-protein	IgA	6	31	19.35		7.3	42.2
14	PCRPositiveCase	N-protein	IgG	4	31	12.9		3.9	35
14	PCRPositiveCase	N-protein	IgA or IgG	8	31	25.81		11.2	48.9
18	PCRPositiveCase	N-protein	IgA	2	33	6.06		1.2	25.6
18	PCRPositiveCase	N-protein	IgG	2	33	6.06		1.2	25.6
18	PCRPositiveCase	N-protein	IgA or IgG	4	33	12.12		3.7	33.2
21	PCRPositiveCase	N-protein	IgA	2	30	6.67		1.3	27.7
21	PCRPositiveCase	N-protein	IgG	3	30	10		2.6	31.9
21	PCRPositiveCase	N-protein	IgA or IgG	5	30	16.67		5.7	39.7
25	PCRPositiveCase	N-protein	IgA	2	28	7.14		1.4	29.3
25	PCRPositiveCase	N-protein	IgG	1	28	3.57		0.4	24.5
25	PCRPositiveCase	N-protein	IgA or IgG	3	28	10.71		2.8	33.7

## Sheet: Figure5bdata
Day	CaseContact	Antigen	Isotype	n	N	freq	Lower	Upper
0	PCRPositiveCase	Spike	IgA	5	36	13.89	6.1	28.7
0	PCRPositiveCase	Spike	IgG	12	36	33.33	20.2	49.7
0	PCRPositiveCase	Spike	IgA or IgG	15	36	41.67	27.1	57.8
4	PCRPositiveCase	Spike	IgA	11	35	31.43	18.6	48
4	PCRPositiveCase	Spike	IgG	21	35	60	43.6	74.4
4	PCRPositiveCase	Spike	IgA or IgG	25	35	71.43	54.9	83.7
7	PCRPositiveCase	Spike	IgA	12	32	37.5	22.9	54.7
7	PCRPositiveCase	Spike	IgG	20	32	62.5	45.3	77.1
7	PCRPositiveCase	Spike	IgA or IgG	23	32	71.88	54.6	84.4
11	PCRPositiveCase	Spike	IgA	10	34	29.41	16.8	46.2
11	PCRPositiveCase	Spike	IgG	23	34	67.65	50.8	80.9
11	PCRPositiveCase	Spike	IgA or IgG	24	34	70.59	53.8	83.2
14	PCRPositiveCase	Spike	IgA	11	31	35.48	21.1	53.1
14	PCRPositiveCase	Spike	IgG	23	31	74.19	56.8	86.3
14	PCRPositiveCase	Spike	IgA or IgG	24	31	77.42	60.2	88.6
18	PCRPositiveCase	Spike	IgA	11	33	33.33	19.8	50.4
18	PCRPositiveCase	Spike	IgG	23	33	69.7	52.7	82.6
18	PCRPositiveCase	Spike	IgA or IgG	25	33	75.76	59	87.2
21	PCRPositiveCase	Spike	IgA	8	30	26.67	14.2	44.4
21	PCRPositiveCase	Spike	IgG	20	30	66.67	48.8	80.8
21	PCRPositiveCase	Spike	IgA or IgG	21	30	70	52.1	83.3
25	PCRPositiveCase	Spike	IgA	12	28	42.86	26.5	60.9
25	PCRPositiveCase	Spike	IgG	20	28	71.43	52.9	84.7
25	PCRPositiveCase	Spike	IgA or IgG	21	28	75	56.6	87.3

## Sheet: Figure5cdata
Day	CaseContact	Antigen	Isotype	n	N	freq	Lower	Upper
0	PCRNegativeContact	N-protein	IgA	4	29	13.79	4.2	36.9
0	PCRNegativeContact	N-protein	IgG	0	29	0	0	18.6
0	PCRNegativeContact	N-protein	IgA or IgG	4	29	13.79	4.2	36.9
4	PCRNegativeContact	N-protein	IgA	3	30	10	2.6	31.9
4	PCRNegativeContact	N-protein	IgG	2	30	6.67	1.3	27.7
4	PCRNegativeContact	N-protein	IgA or IgG	5	30	16.67	5.7	39.7
7	PCRNegativeContact	N-protein	IgA	5	31	16.13	5.5	38.7
7	PCRNegativeContact	N-protein	IgG	1	31	3.23	0.4	22.6
7	PCRNegativeContact	N-protein	IgA or IgG	6	31	19.35	7.3	42.2
11	PCRNegativeContact	N-protein	IgA	4	27	14.81	4.5	39
11	PCRNegativeContact	N-protein	IgG	1	27	3.7	0.4	25.2
11	PCRNegativeContact	N-protein	IgA or IgG	5	27	18.52	6.4	43.1
14	PCRNegativeContact	N-protein	IgA	5	27	18.52	6.4	43.1
14	PCRNegativeContact	N-protein	IgG	0	27	0	0	19.7
14	PCRNegativeContact	N-protein	IgA or IgG	5	27	18.52	6.4	43.1
18	PCRNegativeContact	N-protein	IgA	3	23	13.04	3.4	39.3
18	PCRNegativeContact	N-protein	IgG	0	23	0	0	22.4
18	PCRNegativeContact	N-protein	IgA or IgG	3	23	13.04	3.4	39.3
21	PCRNegativeContact	N-protein	IgA	1	24	4.17	0.5	27.7
21	PCRNegativeContact	N-protein	IgG	0	24	0	0	21.7
21	PCRNegativeContact	N-protein	IgA or IgG	1	24	4.17	0.5	27.7
25	PCRNegativeContact	N-protein	IgA	2	19	10.53	2.1	39.4
25	PCRNegativeContact	N-protein	IgG	0	19	0	0	25.9
25	PCRNegativeContact	N-protein	IgA or IgG	2	19	10.53	2.1	39.4

## Sheet: Figure5ddata
Day	CaseContact	Antigen	Isotype	n	N	freq	Lower	Upper
0	PCRNegativeContact	Spike	IgA	5	30	16.67	7.3	33.6
0	PCRNegativeContact	Spike	IgG	12	30	40	24.6	57.7
0	PCRNegativeContact	Spike	IgA or IgG	13	30	43.33	27.4	60.8
4	PCRNegativeContact	Spike	IgA	3	30	10	3.5	25.6
4	PCRNegativeContact	Spike	IgG	11	30	36.67	21.9	54.5
4	PCRNegativeContact	Spike	IgA or IgG	13	30	43.33	27.4	60.8
7	PCRNegativeContact	Spike	IgA	7	31	22.58	11.4	39.8
7	PCRNegativeContact	Spike	IgG	14	31	45.16	29.2	62.2
7	PCRNegativeContact	Spike	IgA or IgG	16	31	51.61	34.8	68
11	PCRNegativeContact	Spike	IgA	6	27	22.22	10.6	40.8
11	PCRNegativeContact	Spike	IgG	14	27	51.85	34	69.3
11	PCRNegativeContact	Spike	IgA or IgG	16	27	59.26	40.7	75.5
14	PCRNegativeContact	Spike	IgA	7	27	25.93	13.2	44.7
14	PCRNegativeContact	Spike	IgG	13	27	48.15	30.7	66
14	PCRNegativeContact	Spike	IgA or IgG	16	27	59.26	40.7	75.5
18	PCRNegativeContact	Spike	IgA	6	25	24	11.5	43.4
18	PCRNegativeContact	Spike	IgG	12	25	48	30	66.5
18	PCRNegativeContact	Spike	IgA or IgG	13	25	52	33.5	70
21	PCRNegativeContact	Spike	IgA	6	24	25	12	44.9
21	PCRNegativeContact	Spike	IgG	11	24	45.83	27.9	64.9
21	PCRNegativeContact	Spike	IgA or IgG	14	24	58.33	38.8	75.5
25	PCRNegativeContact	Spike	IgA	6	20	30	14.5	51.9
25	PCRNegativeContact	Spike	IgG	11	20	55	34.2	74.2
25	PCRNegativeContact	Spike	IgA or IgG	12	20	60	38.7	78.1
